# Supplementary material for: Longitudinal Transcriptomic Analysis Reveals Systemic Effects of Risdiplam in Adults with Spinal Muscular Atrophy
Source: Brain Sci. 2026 Jun 17;16(6):643. doi: 10.3390/brainsci16060643 (PMC13297622; doi:10.3390/brainsci16060643)
Supplement: Supplementary file 1 [file brainsci-16-00643-s001.zip]

Archive with 3 entries (3 files):
- Supplementary Figure_S1.pdf
- Supplementary TableS2.XLSX
- Supplementary Table_S1_S3_S4.pdf
