# Supplementary material for: Longitudinal Transcriptomic Analysis Reveals Systemic Effects of Risdiplam in Adults with Spinal Muscular Atrophy
Source: Brain Sci. 2026 Jun 17;16(6):643. doi: 10.3390/brainsci16060643 (PMC13297622; doi:10.3390/brainsci16060643)
Supplement: Supplementary file 1 [file brainsci-16-00643-s001.zip › Supplementary TableS2.XLSX]

## Sheet: T0 vs. T12
	paired (7 vs 7)		all (7 vs 16)
gene_id	log2_FoldChange	p-adjusted	log2_FoldChange	p-adjusted
ENSG00000249240	3.56898	5.30966e-14	2.88719	0.0130498
ENSG00000294961	-25.0531	4.59792e-12	0	NA
ENSG00000271232_CARS1P1	6.43615	2.20638e-07	1.43627	0.996734
ENSG00000309270	1.42943	6.24077e-07	1.16162	0.00774527
ENSG00000228253_MT-ATP8	1.38856	1.28151e-06	1.21862	0.00273945
ENSG00000306936	-5.53422	3.69623e-06	-4.49733	0.000850675
ENSG00000241015_TPM3P9	5.57014	9.44867e-06	2.32779	0.793314
ENSG00000228166_MTND1P11	0.867187	2.91837e-05	0.654921	0.00549729
ENSG00000306312	3.17276	0.000130774	1.09821	0.885163
ENSG00000306197	-8.32435	0.000910786	-2.8208	0.455255
ENSG00000256357	0.848386	0.00266187	0.567311	0.760227
ENSG00000267699	4.00406	0.00369443	0.974174	0.999436
ENSG00000285540	3.20778	0.00369443	0.948352	0.946529
ENSG00000103647_CORO2B	1.86359	0.00831978	0.227399	0.999436
ENSG00000229325_ACAP2-IT1	1.17007	0.0100261	0.701224	0.416204
ENSG00000289901	3.1636	0.0100261	1.73142	0.718349
ENSG00000296380	-2.18803	0.0132498	-2.28728	0.0335021
ENSG00000287086	0.998243	0.017246	0.784402	0.132112
ENSG00000263606_CHORDC1P4	1.29004	0.0219274	0.981308	0.219473
ENSG00000262456	-4.18526	0.0240023	-1.9737	0.420054
ENSG00000144712_CAND2	0.9644	0.0260958	0.431638	0.885163
ENSG00000281571	-1.50269	0.0260958	-1.3193	0.530026
ENSG00000257181	1.88383	0.0262269	1.02513	0.941036
ENSG00000229267_SNHG31	1.13759	0.0296096	0.67209	0.707625
ENSG00000290021	-0.671885	0.0296096	-0.620971	0.649533
ENSG00000137776_SLTM	0.385844	0.0296096	0.337332	0.00600879
ENSG00000272933_TRIM8-DT	1.72425	0.0357669	1.23143	0.523272
ENSG00000280828	1.06733	0.0357669	1.00892	0.141594
ENSG00000290383	2.0147	0.0379728	0.759991	0.999436
ENSG00000229344_MTCO2P12	1.2702	0.0454083	1.59657	0.324906
ENSG00000289740_TALAM1	-0.759013	0.0517614	-0.579099	0.499403
ENSG00000285000	1.71068	0.0550367	1.34381	0.363655
ENSG00000303440	-3.92123	0.0550367	-2.96386	0.315462
ENSG00000230225_MTND5P14	0.594637	0.0576314	0.601451	0.00230174
ENSG00000260349	-3.93359	0.0616719	-1.28169	0.975333
ENSG00000241489	-0.659055	0.0692101	-0.641843	0.285595
ENSG00000279716	-6.395	0.0719377	-6.23823	0.000850675
ENSG00000186910_SERPINA11	3.37121	0.080065	0.946407	0.98395
ENSG00000103355_PRSS33	0.861396	0.0890166	0.898684	0.933083
ENSG00000259158_ADAM20P1	4.68777	0.0890166	2.17024	0.885163
ENSG00000131016_AKAP12	0.723422	0.096058	0.768099	0.549969
ENSG00000225630_MTND2P28	0.71641	0.096058	0.589132	0.681547
ENSG00000230648	0.468404	0.099567	0.276667	0.551159
ENSG00000280320	4.20249	0.099567	1.56	0.81964
ENSG00000250011_HMGB1P3	0.84081	0.106613	0.855032	0.00148896
ENSG00000251095	-2.24074	0.115531	-1.86668	0.0505763
ENSG00000185909_KLHDC8B	-0.713688	0.123161	-0.630043	0.499403
ENSG00000267827	1.79761	0.129705	1.08315	0.699889
ENSG00000172809_RPL38	0.488661	0.143756	0.436958	0.0692325
ENSG00000169246_NPIPB3	0.387804	0.157421	0.285688	0.934929
ENSG00000298969	0.907901	0.160328	0.684831	0.00600879
ENSG00000259600	0.477244	0.160328	0.540989	0.549969
ENSG00000251546_IGKV1D-39	-0.899941	0.162451	-1.2155	0.00549729
ENSG00000267469	-1.34668	0.169528	-1.42581	0.403972
ENSG00000154803_FLCN	-0.379546	0.174681	-0.228653	0.762681
ENSG00000259379_MTND5P32	0.529649	0.18066	0.616664	0.385184
ENSG00000226582_UBE2V1P5	3.12272	0.19575	1.3451	0.699889
ENSG00000248527_MTATP6P1	0.759221	0.19575	0.695426	0.282472
ENSG00000225796_MTND4P23	1.06063	0.198668	0.7582	0.301151
ENSG00000268713	3.29585	0.207556	2.21497	0.885163
ENSG00000188130_MAPK12	-0.722264	0.208164	-0.516822	0.551159
ENSG00000235437_LINC01278	0.429296	0.208234	0.42549	0.36453
ENSG00000228300_FAM174C	-1.35828	0.22067	-1.23753	0.14446
ENSG00000260884_PCHILR	0.756756	0.238216	0.694664	0.00600879
ENSG00000186076	-1.32135	0.246081	-0.852312	0.733044
ENSG00000238035	0.566897	0.246081	0.411746	0.924865
ENSG00000254635_WAC-AS1	0.481799	0.246081	0.213899	0.934889
ENSG00000258757	1.20249	0.246081	0.795583	0.840068
ENSG00000073584_SMARCE1	0.33917	0.269351	0.195452	0.707118
ENSG00000296014	1.09668	0.269761	0.660009	0.896827
ENSG00000228915_OR7E128P	0.915193	0.270345	0.750711	0.0129635
ENSG00000237278_RLIMP2	-3.00639	0.275954	-2.46601	0.523272
ENSG00000060339_CCAR1	0.324314	0.279642	0.276084	0.385184
ENSG00000115053_NCL	0.319826	0.279642	0.297292	0.14446
ENSG00000144674_GOLGA4	0.387326	0.279642	0.335462	0.216172
ENSG00000167004_PDIA3	0.263733	0.279642	0.232628	0.301151
ENSG00000174151_CYB561D1	-0.284446	0.279642	-0.20863	0.132112
ENSG00000185862_EVI2B	0.390393	0.279642	0.389823	0.376645
ENSG00000210082_MT-RNR2	1.8693	0.279642	0.912297	0.885163
ENSG00000230732	0.626952	0.279642	0.491314	0.132112
ENSG00000233327_USP32P2	-3.10143	0.279642	-1.79752	0.549969
ENSG00000267368_UPK3BL1	-0.436535	0.279642	-0.664598	0.132112
ENSG00000269243	-0.544854	0.279642	-0.460599	0.107645
ENSG00000293382_GPR199P	0.82813	0.279642	1.10849	0.357314
ENSG00000243289_AGAP13P	-3.13229	0.290694	-2.72946	0.297721
ENSG00000283782	2.4122	0.290694	1.44061	0.523272
ENSG00000029725_RABEP1	0.313788	0.292402	0.188497	0.549969
ENSG00000196656	-0.862668	0.292402	-0.524355	0.991969
ENSG00000227714_MTND6P18	1.28721	0.292402	1.08061	0.0820683
ENSG00000289720	0.584291	0.292402	0.482119	0.491729
ENSG00000279926	0.782764	0.298166	0.500288	0.420054
ENSG00000166477_LEO1	0.515481	0.319858	0.364749	0.301151
ENSG00000300700	0.623324	0.352052	0.74224	0.00600879
ENSG00000015568_RGPD5	0.575667	0.352052	0.356699	0.885815
ENSG00000276966_H4C5	0.64025	0.352052	0.413888	0.691719
ENSG00000283189	-0.762887	0.352052	-0.649338	0.367068
ENSG00000287542_HERC3	1.01391	0.352052	1.05406	0.191363
ENSG00000298054	-3.10519	0.352052	-1.84279	0.699889
ENSG00000117410_ATP6V0B	-0.328954	0.356807	-0.216378	0.942383
ENSG00000198840_MT-ND3	0.644715	0.356807	0.594017	0.349697
ENSG00000151687_ANKAR	0.458082	0.357434	0.241003	0.745556
ENSG00000234648	-2.38992	0.357434	-1.63279	0.249937
ENSG00000169627_BOLA2B	0.905747	0.359348	0.655125	0.638423
ENSG00000186919_ZACN	-1.07848	0.359348	-1.1903	0.334982
ENSG00000279670	1.0518	0.359348	0.626627	0.502229
ENSG00000259671_MTCYBP23	0.428145	0.365732	0.486075	0.660903
ENSG00000254870_ATP6V1G2-DDX39B	-0.598168	0.373854	-0.253865	0.999436
ENSG00000289888	0.730412	0.3768	0.748458	0.000679742
ENSG00000096746_HNRNPH3	0.312363	0.378889	0.332644	0.00627282
ENSG00000104870_FCGRT	-0.415573	0.378889	-0.290828	0.828665
ENSG00000231259_ANAPC1P2	-6.35892	0.383766	-1.21952	0.98395
ENSG00000213178_RPL22P1	1.0943	0.387907	0.896834	0.667169
ENSG00000198899_MT-ATP6	1.10513	0.389869	1.036	0.00359477
ENSG00000066027_PPP2R5A	-0.292564	0.389869	-0.224652	0.795579
ENSG00000170540_ARL6IP1	-0.29544	0.389869	-0.305571	0.403972
ENSG00000182885_ADGRG3	-0.471608	0.389869	-0.298645	0.999436
ENSG00000183813_CCR4	-0.315254	0.389869	0.0590519	0.999436
ENSG00000230606_APPAT	0.544412	0.389869	0.432604	0.81964
ENSG00000278918	-0.483671	0.389869	-0.41942	0.689966
ENSG00000288681	5.81187	0.389869	2.22802	0.996076
ENSG00000284626	-2.4648	0.394256	-1.02051	0.943029
ENSG00000272617	0.805062	0.41573	0.571465	0.450755
ENSG00000187621_TCL6	0.570654	0.419009	-0.299631	0.999436
ENSG00000290391	-1.12517	0.419009	-0.356754	0.999436
ENSG00000279382	-0.569413	0.419325	-0.518508	0.131562
ENSG00000298758	0.404316	0.432374	0.395136	0.369808
ENSG00000234545_FAM133B	0.418437	0.439984	0.335686	0.343168
ENSG00000257524	-0.477568	0.444773	-0.483635	0.403972
ENSG00000172568_FNDC9	0.891938	0.446852	0.467162	0.959258
ENSG00000310517_CAST	0.23169	0.446852	0.260087	0.106589
ENSG00000211459_MT-RNR1	1.82663	0.448202	0.69148	0.995394
ENSG00000139644_TMBIM6	-0.275917	0.45756	-0.23186	0.60882
ENSG00000260371	2.23425	0.45756	0.230756	0.999436
ENSG00000310238	-1.00119	0.45756	-1.03262	0.131562
ENSG00000157873_TNFRSF14	-0.308244	0.465217	-0.271512	0.544301
ENSG00000197057_DTHD1	0.4765	0.465217	0.483718	0.802011
ENSG00000236478	0.473097	0.465217	0.451435	0.285595
ENSG00000228492_RAB11FIP1P1	-0.458466	0.467659	-0.396256	0.549969
ENSG00000164896_FASTK	-0.329588	0.469848	-0.299593	0.357314
ENSG00000169442_CD52	-0.67822	0.469848	-0.708448	0.514252
ENSG00000216657_GLRX3P2	1.17884	0.469848	0.631674	0.549969
ENSG00000099958_DERL3	-0.785902	0.47304	-0.871242	0.0943351
ENSG00000168397_ATG4B	-0.328914	0.47304	-0.208346	0.772097
ENSG00000215788_TNFRSF25	-0.348006	0.47442	-0.198859	0.995394
ENSG00000135486_HNRNPA1	0.292436	0.483518	0.297709	0.123273
ENSG00000254911_SCARNA9	0.613181	0.483518	0.515762	0.548505
ENSG00000267074	0.497951	0.483518	0.262736	0.920737
ENSG00000272836	-1.77091	0.483518	-1.4573	0.0943351
ENSG00000288827	0.532736	0.490631	0.637512	0.373841
ENSG00000295476	0.537817	0.497291	0.571228	0.00231936
ENSG00000309916	0.769131	0.497291	0.0662524	0.999436
ENSG00000293615	-0.728573	0.506171	-0.440923	0.953716
ENSG00000168970_JMJD7-PLA2G4B	-0.437175	0.511854	-0.33125	0.549969
ENSG00000232931_LINC00342	0.36885	0.535532	0.337534	0.544301
ENSG00000179978_NAIPP2	-0.400863	0.536996	-0.55042	0.805875
ENSG00000257379	0.771767	0.536996	0.717072	0.146251
ENSG00000088832_FKBP1A	-0.285514	0.540431	-0.252094	0.342576
ENSG00000133687_TMTC1	-0.479703	0.540431	0.0381607	0.999436
ENSG00000275395_FCGBP	-0.415464	0.54955	-0.497567	0.946363
ENSG00000310510	3.21539	0.550429	2.6972	NA
ENSG00000175573_C11orf68	-0.377186	0.55531	-0.301897	0.343168
ENSG00000236946_HNRNPA1P70	1.0093	0.55531	0.585748	0.784799
ENSG00000213471_TTLL13	2.17817	0.576785	1.01421	0.551159
ENSG00000103168_TAF1C	-0.297865	0.587473	-0.259772	0.581609
ENSG00000137441_FGFBP2	0.436776	0.587473	-0.0646437	0.999436
ENSG00000214967_NPIPA7	1.27175	0.587473	1.10881	0.368471
ENSG00000273184	-6.799	0.587473	-0.823934	0.999436
ENSG00000277775_H3C7	-0.916857	0.587473	-0.837938	0.315462
ENSG00000279152	1.9627	0.587473	0.931509	0.983904
ENSG00000279447	0.410184	0.587473	0.504564	0.869825
ENSG00000030582_GRN	-0.442218	0.595107	-0.272995	0.924263
ENSG00000064687_ABCA7	-0.337254	0.596302	-0.290347	0.942383
ENSG00000100941_PNN	0.299862	0.596302	0.301416	0.00102312
ENSG00000103249_CLCN7	-0.361207	0.605811	-0.315039	0.656056
ENSG00000244115_DNAJC25-GNG10	-0.850945	0.612183	-0.852435	0.367131
ENSG00000280213_UCKL1-AS1	-0.54401	0.612183	-0.499528	0.282472
ENSG00000269145_MAST3-AS1	0.665936	0.63366	0.601122	0.27731
ENSG00000138668_HNRNPD	0.230777	0.643735	0.193925	0.236027
ENSG00000217930_PAM16	-0.457526	0.64637	-0.416006	0.27731
ENSG00000103056_SMPD3	0.374915	0.647393	0.495307	0.957535
ENSG00000103502_CDIPT	-0.511783	0.647393	-0.410496	0.531359
ENSG00000135090_TAOK3	0.249989	0.647393	0.240346	0.132112
ENSG00000162892_IL24	0.431623	0.647393	0.341973	0.793314
ENSG00000236254_MTND4P14	0.485628	0.647393	0.52721	0.0524118
ENSG00000267512	2.81221	0.647393	1.13072	0.976925
ENSG00000286030	-5.05495	0.647393	-4.22062	0.00714812
ENSG00000289998	1.16191	0.647393	0.509233	0.917638
ENSG00000198648_STK39	0.315804	0.649864	0.142591	0.991975
ENSG00000110719_TCIRG1	-0.375483	0.656111	-0.361408	0.660903
ENSG00000166946_CCNDBP1	-0.250024	0.656111	-0.194191	0.811346
ENSG00000174501_ANKRD36C	0.326516	0.656111	0.25528	0.660903
ENSG00000211592_IGKC	-0.409964	0.656111	-0.710328	0.341172
ENSG00000211598_IGKV4-1	-0.573458	0.656111	-0.742069	0.0754092
ENSG00000213300_HNRNPA3P6	0.833867	0.656111	0.59551	0.282472
ENSG00000253330	-0.776658	0.656111	-0.482216	0.779699
ENSG00000254470_AP5B1	-0.35788	0.656111	-0.260656	0.957535
ENSG00000274425	-0.462315	0.656111	-0.234219	0.999436
ENSG00000120697_ALG5	0.328612	0.67904	0.211805	0.81964
ENSG00000259807	0.376119	0.686611	0.392293	0.252128
ENSG00000269378_ITGB1P1	0.561519	0.686611	0.501099	0.465144
ENSG00000185418_TARS3	0.35432	0.704931	0.326243	0.557988
ENSG00000133048_CHI3L1	-0.363798	0.711563	0.0774673	0.999436
ENSG00000253720	-0.385923	0.712743	-0.253236	0.885163
ENSG00000261063	2.2487	0.712743	1.91913	0.892831
ENSG00000285531	1.62958	0.712743	0.86307	0.592762
ENSG00000133226_SRRM1	0.272758	0.716612	0.289186	0.158438
ENSG00000140400_MAN2C1	-0.264146	0.716612	-0.140247	0.999436
ENSG00000276916	1.17845	0.716612	1.08466	0.0398922
ENSG00000302995	2.26843	0.716612	1.65433	0.587044
ENSG00000262202	1.45882	0.718799	1.38364	0.779699
ENSG00000140474_ULK3	-0.306131	0.753287	-0.325157	0.285595
ENSG00000145002_FAM86B2	-2.24504	0.753287	-1.45355	0.726252
ENSG00000162341_TPCN2	-0.299412	0.753287	-0.163467	0.985597
ENSG00000162664_ZNF326	0.34977	0.753287	0.231796	0.699889
ENSG00000180764_PIPSL	2.92449	0.753287	1.2377	0.92256
ENSG00000254691	2.18924	0.753287	1.18817	NA
ENSG00000269968	-0.434547	0.753287	-0.46205	0.409349
ENSG00000289716_XNDC1N-ZNF705EP-ALG1L9P	1.07299	0.753287	0.555501	0.803123
ENSG00000293818	-1.57065	0.753287	-1.55588	0.0156747
ENSG00000303559	-0.476527	0.753287	-0.281085	0.98395
ENSG00000075407_ZNF37A	0.414979	0.753862	0.29265	0.741956
ENSG00000123200_ZC3H13	0.247178	0.775506	0.271366	0.151245
ENSG00000130589_HELZ2	-0.419828	0.775506	-0.305307	0.877048
ENSG00000153015_CWC27	0.300993	0.775506	0.219334	0.760227
ENSG00000235007	3.50317	0.775506	1.26851	NA
ENSG00000240905_RN7SL798P	-0.734001	0.775506	-0.408685	0.903573
ENSG00000293109_ANKRD36BP1	2.76475	0.775506	1.53874	0.862401
ENSG00000213443_NPM1P7	0.962747	0.775871	0.640754	0.999436
ENSG00000235128	0.635102	0.775871	0.501388	0.745556
ENSG00000270276_H4C15	-0.381056	0.775871	-0.262224	0.950476
ENSG00000161905_ALOX15	0.479736	0.778395	0.209192	0.999436
ENSG00000102575_ACP5	-0.429699	0.780954	-0.206989	0.999436
ENSG00000131013_PPIL4	0.331233	0.780954	0.32012	0.158438
ENSG00000143303_METTL25B	-0.431016	0.780954	-0.349463	0.285595
ENSG00000205307_SAP25	-0.321943	0.780954	-0.154368	0.999436
ENSG00000231588_SHQ1P1	-1.59019	0.780954	-1.33239	0.14446
ENSG00000277675	-0.477582	0.780954	-0.255554	0.991969
ENSG00000246250	0.478207	0.789546	0.337047	0.499403
ENSG00000198786_MT-ND5	1.08473	0.791813	1.0989	0.00289869
ENSG00000272501	-0.296633	0.791813	-0.155094	0.999436
ENSG00000142102_PGGHG	-0.326199	0.795572	-0.144485	0.999436
ENSG00000180138_CSNK1A1L	-0.549352	0.795572	-0.3966	0.943518
ENSG00000286037	1.53555	0.795572	1.22394	0.811825
ENSG00000273637	2.79083	0.797857	3.01744	NA
ENSG00000300862	-0.489112	0.797857	-0.493221	0.791112
ENSG00000304661	1.69357	0.797857	1.11012	0.385184
ENSG00000131634_TMEM204	-0.373673	0.800048	-0.262725	0.900436
ENSG00000267740	1.92224	0.800048	2.02206	0.459536
ENSG00000272148	0.712633	0.800048	0.498002	0.13578
ENSG00000295190	-5.96479	0.800048	-6.41718	0.000116613
ENSG00000239945	2.92127	0.827587	1.49845	NA
ENSG00000106153_CHCHD2	-0.394131	0.828207	-0.462639	0.132112
ENSG00000261208	0.684396	0.828694	0.284452	0.999436
ENSG00000142408_CACNG8	0.611236	0.842603	0.723	0.880841
ENSG00000167768_KRT1	-0.567135	0.842603	-0.465989	0.999436
ENSG00000162413_KLHL21	-0.351933	0.843827	-0.283828	0.885163
ENSG00000211895_IGHA1	-0.536812	0.843827	-0.70227	0.745556
ENSG00000251409	0.964266	0.843827	0.783573	0.181685
ENSG00000260914	4.40737	0.843827	0.581616	0.999436
ENSG00000285253	-1.76074	0.843827	-1.32804	0.623834
ENSG00000308872	-0.465486	0.843827	-0.417792	0.385184
ENSG00000187953_PMS2CL	0.62058	0.843917	0.360776	0.98395
ENSG00000180667_YOD1	-0.40172	0.872952	-0.496141	0.798912
ENSG00000213438_YBX2P1	-0.837039	0.875328	-0.497188	0.92997
ENSG00000278896	0.456763	0.875328	0.31316	0.763928
ENSG00000091181_IL5RA	0.35218	0.877982	0.335814	0.999436
ENSG00000127914_AKAP9	0.261884	0.88222	0.318857	0.173553
ENSG00000304862	-0.593227	0.88222	-0.414802	0.793314
ENSG00000125351_UPF3B	0.515294	0.884411	0.483384	0.111484
ENSG00000211666_IGLV2-14	-0.454824	0.884411	-0.440413	0.885551
ENSG00000217555_CKLF	-0.497553	0.884411	-0.441046	0.481274
ENSG00000268595	0.380855	0.896225	0.40105	0.640672
ENSG00000246090	0.622267	0.905661	0.354707	0.885163
ENSG00000278977	1.02222	0.916213	0.631387	0.699889
ENSG00000249119_MTND6P4	2.46895	0.916275	0.985034	NA
ENSG00000115649_CNPPD1	-0.521139	0.917037	-0.448336	0.689102
ENSG00000092531_SNAP23	0.293741	0.924346	0.20835	0.749209
ENSG00000286231	0.617568	0.92464	0.886788	0.324317
ENSG00000198886_MT-ND4	0.949958	0.925076	0.94694	0.00600879
ENSG00000080802_CNOT4	0.272207	0.925076	0.245766	0.630695
ENSG00000092978_GPATCH2	0.401811	0.925076	0.218715	0.811346
ENSG00000131115_ZNF227	0.367539	0.925076	0.241354	0.581609
ENSG00000158417_EIF5B	0.299054	0.925076	0.250296	0.581609
ENSG00000270647_TAF15	0.241089	0.925076	0.235417	0.203938
ENSG00000272542	1.14676	0.925076	0.580499	0.750145
ENSG00000286190	1.13335	0.925076	1.09417	0.907589
ENSG00000148737_TCF7L2	0.331287	0.925831	0.205399	0.962151
ENSG00000103196_CRISPLD2	-0.383254	0.930276	-0.0966212	0.999436
ENSG00000262580	-0.353568	0.930276	-0.233884	0.805875
ENSG00000305497	-0.359727	0.930276	-0.244877	0.986178
ENSG00000157654_PALM2AKAP2	0.27029	0.931311	0.133838	0.999436
ENSG00000198176_TFDP1	-0.448942	0.931311	-0.428875	0.864108
ENSG00000279827	-1.05329	0.931311	-1.02237	0.425555
ENSG00000205045_SLFN12L	0.300748	0.934586	0.187091	0.953716
ENSG00000253653	2.2884	0.945757	0.622296	NA
ENSG00000272263	1.0428	0.945757	0.530365	0.924263
ENSG00000277734_TRAC	-0.253679	0.945757	-0.186469	0.87017
ENSG00000279636_LINC00216	0.50766	0.945757	0.425637	0.465144
ENSG00000151117_TMEM86A	-0.456389	0.949808	-0.261564	0.896827
ENSG00000105583_WDR83OS	-0.482861	0.9543	-0.518751	0.0452717
ENSG00000156381_ANKRD9	-0.538126	0.9543	-0.399754	0.81907
ENSG00000183354_BRD10	0.222669	0.9543	0.217906	0.0943351
ENSG00000227512	-0.575002	0.9543	-0.494511	0.702467
ENSG00000279162	-0.599799	0.9543	-0.415224	0.768059
ENSG00000211890_IGHA2	-0.493803	0.955324	-0.900943	0.745556
ENSG00000107581_EIF3A	0.219371	0.960851	0.188843	0.478176
ENSG00000152217_SETBP1	0.263001	0.960851	0.106877	0.999436
ENSG00000197409_H3C4	-0.32364	0.960851	-0.324672	0.549969
ENSG00000214300_SPDYE3	0.466895	0.960851	0.330957	0.782591
ENSG00000247728_ARHGAP11B-DT	0.373609	0.960851	0.303137	0.457118
ENSG00000266389_PIK3R5-DT	0.295038	0.976426	0.283183	0.769258
ENSG00000286942	0.729063	0.976426	0.34354	0.978147
ENSG00000296535	-0.783417	0.976829	-0.515079	0.581609
ENSG00000303595	2.42701	0.976829	0.685443	NA
ENSG00000105325_FZR1	-0.390575	0.977616	-0.267873	0.784908
ENSG00000105877_DNAH11	1.06286	0.982716	0.0691086	0.999436
ENSG00000273253_TRABD-AS1	-0.960983	0.982716	-0.774833	0.630695
ENSG00000285292_ABCF2-H2BK1	0.45445	0.982716	0.338533	0.795579
ENSG00000152078_TLCD4	-0.76296	0.986922	-0.885759	0.724273
ENSG00000170144_HNRNPA3	0.226059	0.989116	0.201759	0.0851082
ENSG00000198695_MT-ND6	0.863006	0.999958	0.893035	0.0373782
ENSG00000000419_DPM1	0.0604531	0.999958	0.0655465	0.999436
ENSG00000000457_SCYL3	-0.0538944	0.999958	-0.0637448	0.999436
ENSG00000000460_FIRRM	-0.0453102	0.999958	-0.210358	0.824757
ENSG00000000938_FGR	-0.108763	0.999958	-0.0956884	0.999436
ENSG00000000971_CFH	0.284601	0.999958	0.186021	0.999436
ENSG00000001036_FUCA2	0.0959886	0.999958	0.049583	0.999436
ENSG00000001084_GCLC	-0.0696368	0.999958	-0.166767	0.995394
ENSG00000001167_NFYA	-0.0731089	0.999958	0.000176112	0.999739
ENSG00000001460_STPG1	0.0805236	0.999958	0.0747075	0.999436
ENSG00000001461_NIPAL3	-0.0237965	0.999958	0.0271168	0.999436
ENSG00000001497_LAS1L	0.13639	0.999958	0.112959	0.990083
ENSG00000001561_ENPP4	0.232927	0.999958	-0.0348492	0.999436
ENSG00000001629_ANKIB1	0.0271536	0.999958	-0.0402007	0.999436
ENSG00000001630_CYP51A1	0.297064	0.999958	0.287068	0.971948
ENSG00000001631_KRIT1	0.113826	0.999958	0.0810608	0.999436
ENSG00000002016_RAD52	-0.0458996	0.999958	-0.0974796	0.999436
ENSG00000002330_BAD	-0.200469	0.999958	-0.166762	0.999436
ENSG00000002549_LAP3	0.137019	0.999958	0.117283	0.999436
ENSG00000002586_CD99	0.0488517	0.999958	0.0361312	0.999436
ENSG00000002587_HS3ST1	0.198271	0.999958	-0.173871	0.999436
ENSG00000002726_AOC1	-0.266006	0.999958	0.286556	0.999436
ENSG00000002745_WNT16	0.138942	0.999958	-0.0347968	0.999436
ENSG00000002822_MAD1L1	0.139204	0.999958	0.0584866	0.999436
ENSG00000002834_LASP1	-0.139453	0.999958	-0.111313	0.999436
ENSG00000002919_SNX11	-0.239432	0.999958	-0.169056	0.877048
ENSG00000002933_TMEM176A	-0.110507	0.999958	-0.12253	0.999436
ENSG00000003056_M6PR	0.0596183	0.999958	0.021258	0.999436
ENSG00000003096_KLHL13	-0.436693	0.999958	-0.133096	0.999436
ENSG00000003137_CYP26B1	-0.126402	0.999958	-4.33904	NA
ENSG00000003147_ICA1	0.0647832	0.999958	0.229207	0.953716
ENSG00000003249_DBNDD1	-0.118589	0.999958	-0.186631	0.999436
ENSG00000003393_ALS2	0.0987784	0.999958	0.0706292	0.999436
ENSG00000003400_CASP10	-0.149387	0.999958	-0.105935	0.98395
ENSG00000003402_CFLAR	-0.0666345	0.999958	0.00930728	0.999436
ENSG00000003436_TFPI	0.0573398	0.999958	-0.149084	0.999436
ENSG00000003509_NDUFAF7	0.0163947	0.999958	0.063484	0.999436
ENSG00000003756_RBM5	0.0106804	0.999958	0.0760612	0.98395
ENSG00000003987_MTMR7	0.0940651	0.999958	-0.0270314	0.999436
ENSG00000004059_ARF5	-0.226595	0.999958	-0.258048	0.3493
ENSG00000004139_SARM1	-0.0545319	0.999958	-0.0540842	0.999436
ENSG00000004142_POLDIP2	-0.054191	0.999958	-0.133083	0.893464
ENSG00000004399_PLXND1	-0.0320452	0.999958	-0.102659	0.999436
ENSG00000004455_AK2	-0.0142106	0.999958	-0.0135895	0.999436
ENSG00000004468_CD38	0.147432	0.999958	0.0810861	0.999436
ENSG00000004478_FKBP4	0.0031009	0.999958	-0.0173889	0.999436
ENSG00000004487_KDM1A	0.083911	0.999958	0.0775919	0.999436
ENSG00000004534_RBM6	0.184521	0.999958	0.242377	0.57877
ENSG00000004660_CAMKK1	-0.309737	0.999958	-0.222566	0.999436
ENSG00000004700_RECQL	-0.0491409	0.999958	-0.122623	0.999436
ENSG00000004766_VPS50	0.0969881	0.999958	0.0103255	0.999436
ENSG00000004776_HSPB6	-0.0789527	0.999958	0.236087	0.999436
ENSG00000004777_ARHGAP33	-0.254213	0.999958	-0.139529	0.999436
ENSG00000004779_NDUFAB1	-0.140889	0.999958	-0.125427	0.995394
ENSG00000004799_PDK4	-0.0585385	0.999958	-0.184986	0.998278
ENSG00000004809_SLC22A16	-0.252632	0.999958	0.023253	0.999436
ENSG00000004838_ZMYND10	-0.139533	0.999958	-0.147213	0.999436
ENSG00000004864_SLC25A13	0.192489	0.999958	0.18546	0.660903
ENSG00000004866_ST7	-0.0292511	0.999958	-0.0680018	0.999436
ENSG00000004897_CDC27	-0.00525323	0.999958	-0.0473109	0.999436
ENSG00000004939_SLC4A1	-0.414233	0.999958	-0.26629	0.999436
ENSG00000004961_HCCS	0.152613	0.999958	0.0890221	0.999436
ENSG00000004975_DVL2	-0.0841154	0.999958	-0.0867628	0.999436
ENSG00000005007_UPF1	-0.0815778	0.999958	0.0061257	0.999436
ENSG00000005020_SKAP2	0.0211399	0.999958	0.0442167	0.999436
ENSG00000005022_SLC25A5	-0.0457927	0.999958	-0.0776147	0.999436
ENSG00000005059_MCUB	-0.110522	0.999958	-0.12971	0.98395
ENSG00000005075_POLR2J	0.00615666	0.999958	0.035455	0.999436
ENSG00000005100_DHX33	0.0509103	0.999958	-0.00262118	0.999436
ENSG00000005102_MEOX1	-0.0258864	0.999958	0.2699	0.999436
ENSG00000005108_THSD7A	0.390228	0.999958	0.571818	0.986178
ENSG00000005156_LIG3	0.110791	0.999958	0.10287	0.614216
ENSG00000005175_RPAP3	0.154566	0.999958	0.097766	0.999436
ENSG00000005187_ACSM3	0.188425	0.999958	0.291554	0.996449
ENSG00000005189_REXO5	-0.135241	0.999958	0.0491883	0.999436
ENSG00000005194_CIAPIN1	-0.17368	0.999958	-0.215181	0.650682
ENSG00000005206_SPPL2B	-0.211805	0.999958	-0.210888	0.893763
ENSG00000005238_ATOSB	-0.325541	0.999958	-0.253783	0.98395
ENSG00000005243_COPZ2	-0.10243	0.999958	-0.210903	0.999436
ENSG00000005249_PRKAR2B	0.115325	0.999958	-0.0857693	0.999436
ENSG00000005302_MSL3	-0.0416694	0.999958	-0.0216243	0.999436
ENSG00000005339_CREBBP	0.0210466	0.999958	0.11601	0.999436
ENSG00000005379_TSPOAP1	-0.0515845	0.999958	-0.0204698	0.999436
ENSG00000005381_MPO	-0.136166	0.999958	-0.192376	0.999436
ENSG00000005436_GCFC2	0.0900453	0.999958	-0.0240028	0.999436
ENSG00000005448_WDR54	-0.194787	0.999958	-0.362379	0.672829
ENSG00000005469_CROT	-0.0839985	0.999958	-0.118261	0.999436
ENSG00000005471_ABCB4	0.451777	0.999958	0.0213401	0.999436
ENSG00000005483_KMT2E	0.171462	0.999958	0.209626	0.549969
ENSG00000005486_RHBDD2	-0.280814	0.999958	-0.174437	0.890487
ENSG00000005513_SOX8	-0.127498	0.999958	-0.121834	0.999436
ENSG00000005700_IBTK	0.00220906	0.999958	-0.0559879	0.999436
ENSG00000005801_ZNF195	0.0683139	0.999958	-0.00828849	0.999436
ENSG00000005810_MYCBP2	0.0076564	0.999958	0.0531215	0.999436
ENSG00000005812_FBXL3	-0.0532339	0.999958	-0.0548735	0.999436
ENSG00000005844_ITGAL	-0.0545605	0.999958	-0.0772439	0.999436
ENSG00000005882_PDK2	-0.206371	0.999958	-0.0920883	0.999436
ENSG00000005884_ITGA3	-0.0108789	0.999958	-0.09296	0.999436
ENSG00000005889_ZFX	0.0328776	0.999958	-0.0229801	0.999436
ENSG00000005893_LAMP2	-0.139661	0.999958	-0.0520884	0.999436
ENSG00000005961_ITGA2B	-0.133452	0.999958	-0.231041	0.999436
ENSG00000006007_GDE1	-0.123206	0.999958	-0.130141	0.999436
ENSG00000006015_REX1BD	-0.0910526	0.999958	-0.0405364	0.999436
ENSG00000006016_CRLF1	-0.0378041	0.999958	0.0936565	0.999436
ENSG00000006025_OSBPL7	-0.222348	0.999958	-0.21801	0.885163
ENSG00000006062_MAP3K14	-0.0981206	0.999958	-0.120686	0.860473
ENSG00000006118_TMEM132A	-0.350007	0.999958	-0.197423	0.999436
ENSG00000006125_AP2B1	-0.129394	0.999958	-0.155947	0.922576
ENSG00000006194_ZNF263	0.0676628	0.999958	0.06378	0.999436
ENSG00000006282_SPATA20	-0.106696	0.999958	0.0675033	0.999436
ENSG00000006327_TNFRSF12A	-0.198715	0.999958	-0.0195921	0.999436
ENSG00000006432_MAP3K9	-0.0150482	0.999958	-0.106688	0.999436
ENSG00000006451_RALA	-0.103658	0.999958	-0.0828063	0.999436
ENSG00000006453_BAIAP2L1	0.0964999	0.999958	-0.0154346	0.999436
ENSG00000006459_KDM7A	-0.0145462	0.999958	0.0232042	0.999436
ENSG00000006530_AGK	0.150714	0.999958	0.066361	0.999436
ENSG00000006534_ALDH3B1	-0.0735705	0.999958	0.00331631	0.999436
ENSG00000006555_TTC22	0.00447727	0.999958	-0.0323984	0.999436
ENSG00000006576_PHTF2	0.0983033	0.999958	-0.0372002	0.999436
ENSG00000006607_FARP2	-0.0792939	0.999958	-0.112339	0.953716
ENSG00000006625_GGCT	0.519046	0.999958	0.390811	0.651258
ENSG00000006634_DBF4	0.218769	0.999958	0.146618	0.998917
ENSG00000006638_TBXA2R	-0.0665412	0.999958	-0.0241159	0.999436
ENSG00000006652_IFRD1	-0.0511173	0.999958	0.0977804	0.999436
ENSG00000006695_COX10	-0.0158601	0.999958	-0.111151	0.999436
ENSG00000006704_GTF2IRD1	-0.153684	0.999958	-0.0940554	NA
ENSG00000006712_PAF1	0.128499	0.999958	0.188666	0.769088
ENSG00000006715_VPS41	0.116244	0.999958	0.0856498	0.975425
ENSG00000006740_ARHGAP44	0.151126	0.999958	0.109146	0.999436
ENSG00000006744_ELAC2	-0.0233057	0.999958	-0.0230714	0.999436
ENSG00000006747_SCIN	0.396124	0.999958	0.0876333	0.999436
ENSG00000006756_ARSD	-0.100269	0.999958	-0.0322794	0.999436
ENSG00000006757_PNPLA4	0.28817	0.999958	0.030631	0.999436
ENSG00000006831_ADIPOR2	-0.0187732	0.999958	-0.0288828	0.999436
ENSG00000007038_PRSS21	-0.0495053	0.999958	-0.200969	0.999436
ENSG00000007047_MARK4	0.0368532	0.999958	0.142473	0.999436
ENSG00000007062_PROM1	-0.686137	0.999958	0.0519868	NA
ENSG00000007080_CCDC124	0.122749	0.999958	0.172809	0.991969
ENSG00000007129_CEACAM21	-0.0890657	0.999958	-0.0434381	0.999436
ENSG00000007168_PAFAH1B1	-0.125064	0.999958	-0.0949451	0.889295
ENSG00000007174_DNAH9	-0.496697	0.999958	-0.785333	NA
ENSG00000007202_BLTP2	-0.0575693	0.999958	-0.0149207	0.999436
ENSG00000007237_GAS7	-0.151156	0.999958	-0.0653258	0.999436
ENSG00000007255_TRAPPC6A	-0.101251	0.999958	-0.230213	0.991975
ENSG00000007264_MATK	0.0404077	0.999958	-0.268401	0.970907
ENSG00000007312_CD79B	-0.0991849	0.999958	-0.281709	0.985597
ENSG00000007314_SCN4A	-0.253695	0.999958	-0.45978	0.985597
ENSG00000007341_ST7L	-0.202076	0.999958	-0.123526	0.92997
ENSG00000007350_TKTL1	0.00439461	0.999958	-0.240472	0.999436
ENSG00000007372_PAX6	0.845799	0.999958	-0.189452	NA
ENSG00000007376_RPUSD1	-0.307139	0.999958	-0.288083	0.793314
ENSG00000007392_LUC7L	-0.0599487	0.999958	0.0184804	0.999436
ENSG00000007402_CACNA2D2	0.285361	0.999958	-0.032236	0.999436
ENSG00000007516_BAIAP3	-0.300411	0.999958	-0.138144	0.999436
ENSG00000007520_TSR3	-0.0823322	0.999958	-0.0334024	0.999436
ENSG00000007541_PIGQ	-0.423608	0.999958	-0.373846	0.60994
ENSG00000007545_CRAMP1	-0.115668	0.999958	-0.0877068	0.999436
ENSG00000007866_TEAD3	-0.181513	0.999958	-0.271029	0.999436
ENSG00000007923_DNAJC11	-0.00296313	0.999958	-0.0102061	0.999436
ENSG00000007944_MYLIP	-0.0491959	0.999958	-0.0172882	0.999436
ENSG00000007968_E2F2	-0.355996	0.999958	-0.457816	0.956661
ENSG00000008018_PSMB1	0.0351143	0.999958	0.0597495	0.999436
ENSG00000008056_SYN1	-0.219509	0.999958	-0.00737293	0.999436
ENSG00000008083_JARID2	0.0201936	0.999958	0.0812036	0.999436
ENSG00000008086_CDKL5	-0.0795596	0.999958	0.0146761	0.999436
ENSG00000008128_CDK11A	-0.0680058	0.999958	0.0337455	0.999436
ENSG00000008130_NADK	-0.296814	0.999958	-0.222918	0.983504
ENSG00000008226_DLEC1	0.13743	0.999958	0.0597889	0.999436
ENSG00000008256_CYTH3	-0.0178036	0.999958	-0.0181327	0.999436
ENSG00000008277_ADAM22	0.194269	0.999958	0.0681338	0.999436
ENSG00000008282_SYPL1	-0.0217321	0.999958	-0.0448216	0.999436
ENSG00000008283_CYB561	-0.0822724	0.999958	-0.180291	0.999436
ENSG00000008294_SPAG9	0.0321747	0.999958	0.079253	0.999436
ENSG00000008300_CELSR3	-0.12806	0.999958	0.0876213	0.999436
ENSG00000008311_AASS	0.0422118	0.999958	0.117088	0.999436
ENSG00000008323_PLEKHG6	-0.140475	0.999958	-0.132143	0.999436
ENSG00000008324_SS18L2	-0.244689	0.999958	-0.133467	0.999436
ENSG00000008382_MPND	-0.110021	0.999958	-0.0733905	0.999436
ENSG00000008394_MGST1	-0.181301	0.999958	-0.137717	0.999436
ENSG00000008405_CRY1	-0.0725629	0.999958	-0.100557	0.990487
ENSG00000008438_PGLYRP1	-0.0736532	0.999958	-0.173146	0.999436
ENSG00000008441_NFIX	-0.0732689	0.999958	-0.0731628	0.999436
ENSG00000008513_ST3GAL1	-0.117085	0.999958	-0.0971888	0.92997
ENSG00000008516_MMP25	-0.133729	0.999958	-0.0358248	0.999436
ENSG00000008517_IL32	0.149979	0.999958	0.0681623	0.999436
ENSG00000008710_PKD1	-0.296979	0.999958	-0.236845	0.885163
ENSG00000008838_MED24	-0.106154	0.999958	-0.144749	0.864691
ENSG00000008853_RHOBTB2	-0.112788	0.999958	-0.158744	0.962151
ENSG00000008869_HEATR5B	-0.0819402	0.999958	-0.0502695	0.999436
ENSG00000008952_SEC62	-0.121796	0.999958	-0.262301	0.947618
ENSG00000008988_RPS20	-0.0200669	0.999958	-0.0558254	0.999436
ENSG00000009307_CSDE1	0.00684275	0.999958	0.00653704	0.999436
ENSG00000009335_UBE3C	-0.0335239	0.999958	-0.0700158	0.984288
ENSG00000009413_REV3L	0.00422635	0.999958	0.0458273	0.999436
ENSG00000009694_TENM1	0.0472091	0.999958	-0.0404815	0.999436
ENSG00000009724_MASP2	0.0876897	0.999958	0.0858854	0.999436
ENSG00000009780_FAM76A	0.135943	0.999958	0.112835	0.986178
ENSG00000009790_TRAF3IP3	0.0745465	0.999958	0.121882	0.87017
ENSG00000009830_POMT2	-0.242426	0.999958	-0.180613	0.917393
ENSG00000009844_VTA1	0.150349	0.999958	0.100504	0.999436
ENSG00000009954_BAZ1B	0.136108	0.999958	0.176892	0.763871
ENSG00000010017_RANBP9	0.0490919	0.999958	0.0347614	0.999436
ENSG00000010030_ETV7	-0.33933	0.999958	-0.0767702	0.999436
ENSG00000010072_SPRTN	0.122314	0.999958	0.0309495	0.999436
ENSG00000010165_METTL13	-0.154988	0.999958	-0.126451	0.92256
ENSG00000010219_DYRK4	0.00415636	0.999958	0.0838761	0.999436
ENSG00000010244_ZNF207	-0.0391464	0.999958	-0.0357429	0.999436
ENSG00000010256_UQCRC1	-0.13955	0.999958	-0.103737	0.985597
ENSG00000010270_STARD3NL	-0.160925	0.999958	-0.232648	0.733083
ENSG00000010278_CD9	0.20502	0.999958	0.239997	0.999436
ENSG00000010292_NCAPD2	-0.0661884	0.999958	-0.0379206	0.999436
ENSG00000010295_IFFO1	-0.0710023	0.999958	0.00849733	0.999436
ENSG00000010310_GIPR	0.0643994	0.999958	0.137604	0.999436
ENSG00000010318_PHF7	0.11315	0.999958	0.0606395	0.999436
ENSG00000010319_SEMA3G	-0.521982	0.999958	-0.159722	0.999436
ENSG00000010322_NISCH	-0.191569	0.999958	-0.0976173	0.996734
ENSG00000010327_STAB1	-0.267099	0.999958	-0.193204	0.998278
ENSG00000010361_FUZ	-0.205662	0.999958	-0.172072	0.999436
ENSG00000010379_SLC6A13	0.776963	0.999958	0.729635	NA
ENSG00000010404_IDS	-0.117191	0.999958	-0.0457377	0.999436
ENSG00000010539_ZNF200	-0.010933	0.999958	-0.0324566	0.999436
ENSG00000010610_CD4	-0.0149159	0.999958	0.0584185	0.999436
ENSG00000010626_LRRC23	0.12929	0.999958	-0.00727654	0.999436
ENSG00000010671_BTK	0.0281684	0.999958	0.0100444	0.999436
ENSG00000010704_HFE	-0.0721168	0.999958	0.0156318	0.999436
ENSG00000010803_SCMH1	0.0266862	0.999958	0.0523588	0.999436
ENSG00000010810_FYN	0.0148106	0.999958	0.00736227	0.999436
ENSG00000010818_HIVEP2	0.00771003	0.999958	0.121447	0.912152
ENSG00000011007_ELOA	0.0354109	0.999958	0.0451677	0.999436
ENSG00000011009_LYPLA2	-0.273466	0.999958	-0.21552	0.941669
ENSG00000011021_CLCN6	-0.00896088	0.999958	0.0779796	0.999436
ENSG00000011028_MRC2	-0.0520161	0.999958	-0.154097	0.999436
ENSG00000011105_TSPAN9	-0.149547	0.999958	-0.203784	0.999436
ENSG00000011114_BTBD7	0.0142904	0.999958	0.0415405	0.999436
ENSG00000011132_APBA3	-0.229129	0.999958	-0.147379	0.983504
ENSG00000011143_MKS1	0.045899	0.999958	-0.0190227	0.999436
ENSG00000011198_ABHD5	-0.211098	0.999958	-0.0972941	0.999436
ENSG00000011243_AKAP8L	-0.0575508	0.999958	-0.00685625	0.999436
ENSG00000011258_MBTD1	0.0146699	0.999958	0.0116012	0.999436
ENSG00000011260_UTP18	0.0440541	0.999958	0.0715252	0.999436
ENSG00000011275_RNF216	-0.0323343	0.999958	-0.00738819	0.999436
ENSG00000011295_TTC19	0.0651301	0.999958	0.0308825	0.999436
ENSG00000011304_PTBP1	-0.0496734	0.999958	0.00277218	0.999436
ENSG00000011376_LARS2	0.070962	0.999958	0.0470928	0.999436
ENSG00000011405_PIK3C2A	0.00441621	0.999958	-0.0101754	0.999436
ENSG00000011422_PLAUR	-0.106648	0.999958	0.112658	0.999436
ENSG00000011426_ANLN	-0.303732	0.999958	-0.511498	0.941775
ENSG00000011451_WIZ	-0.12463	0.999958	-0.0348785	0.999436
ENSG00000011454_RABGAP1	-0.0298603	0.999958	0.00241343	0.999436
ENSG00000011478_QPCTL	0.00400107	0.999958	0.0382265	0.999436
ENSG00000011485_PPP5C	0.0420004	0.999958	-0.0476452	0.999436
ENSG00000011523_CEP68	-0.0412123	0.999958	0.0171079	0.999436
ENSG00000011566_MAP4K3	0.249437	0.999958	0.0852467	0.999436
ENSG00000011590_ZBTB32	-0.402702	0.999958	-0.34492	0.699889
ENSG00000011600_TYROBP	0.250016	0.999958	0.301677	0.660903
ENSG00000011638_LDAF1	-0.0608376	0.999958	-0.078826	0.999436
ENSG00000012048_BRCA1	-0.0191901	0.999958	0.0587811	0.999436
ENSG00000012061_ERCC1	-0.132897	0.999958	-0.0950666	0.999436
ENSG00000012124_CD22	0.0082982	0.999958	-0.362611	0.92997
ENSG00000012171_SEMA3B	0.202948	0.999958	0.306668	0.996449
ENSG00000012174_MBTPS2	0.132239	0.999958	-0.0333454	0.999436
ENSG00000012211_PRICKLE3	-0.0993908	0.999958	0.0303606	0.999436
ENSG00000012223_LTF	-0.257748	0.999958	-0.115881	0.999436
ENSG00000012232_EXTL3	-0.258644	0.999958	-0.151037	0.999436
ENSG00000012660_ELOVL5	-0.00351489	0.999958	-0.0136148	0.999436
ENSG00000012779_ALOX5	-0.146583	0.999958	-0.0318714	0.999436
ENSG00000012817_KDM5D	-0.0669711	0.999958	0.160073	0.999436
ENSG00000012822_CALCOCO1	-0.056895	0.999958	0.0664035	0.999436
ENSG00000012963_UBR7	0.0332105	0.999958	0.039843	0.999436
ENSG00000012983_MAP4K5	0.161811	0.999958	0.0358458	0.999436
ENSG00000013016_EHD3	0.027821	0.999958	0.0924329	0.999436
ENSG00000013275_PSMC4	-0.0560422	0.999958	-0.0374828	0.999436
ENSG00000013288_MAN2B2	-0.0246933	0.999958	0.0435705	0.999436
ENSG00000013306_SLC25A39	-0.465832	0.999958	-0.380874	0.999436
ENSG00000013364_MVP	-0.184938	0.999958	-0.109217	0.999436
ENSG00000013374_NUB1	0.0832979	0.999958	0.139394	0.885163
ENSG00000013375_PGM3	0.088203	0.999958	0.0942301	0.999436
ENSG00000013392_RWDD2A	-0.162688	0.999958	0.0739092	0.999436
ENSG00000013441_CLK1	-0.0826776	0.999958	-0.0527554	0.999436
ENSG00000013503_POLR3B	0.0908294	0.999958	0.113581	0.986367
ENSG00000013523_ANGEL1	-0.143804	0.999958	-0.209862	0.574114
ENSG00000013561_RNF14	-0.239129	0.999958	-0.458944	0.689102
ENSG00000013563_DNASE1L1	-0.205765	0.999958	-0.0976097	0.999436
ENSG00000013573_DDX11	-0.0454919	0.999958	-0.182878	0.999436
ENSG00000013583_HEBP1	-0.47292	0.999958	-0.466229	0.941669
ENSG00000013619_MAMLD1	-0.151215	0.999958	-0.00847701	0.999436
ENSG00000013725_CD6	-0.163035	0.999958	-0.143255	0.990153
ENSG00000013810_TACC3	-0.0626188	0.999958	-0.0544662	0.999436
ENSG00000014123_UFL1	0.145646	0.999958	0.0296192	0.999436
ENSG00000014138_POLA2	-0.0544595	0.999958	0.024494	0.999436
ENSG00000014164_ZC3H3	-0.158011	0.999958	-0.0958865	0.999436
ENSG00000014216_CAPN1	-0.195505	0.999958	-0.11104	0.999436
ENSG00000014257_ACP3	0.116013	0.999958	0.195257	0.975425
ENSG00000014641_MDH1	-0.0603917	0.999958	-0.17603	0.98395
ENSG00000014824_SLC30A9	0.172174	0.999958	0.0704479	0.999436
ENSG00000014914_MTMR11	-0.150039	0.999958	0.0703531	0.999436
ENSG00000014919_COX15	0.00723092	0.999958	-0.0327815	0.999436
ENSG00000015133_CCDC88C	0.121763	0.999958	0.0843376	0.999436
ENSG00000015153_YAF2	0.0234592	0.999958	-0.0256651	0.999436
ENSG00000015171_ZMYND11	0.146706	0.999958	0.122166	0.978147
ENSG00000015285_WAS	-0.0778445	0.999958	0.0291576	0.999436
ENSG00000015475_BID	-0.018001	0.999958	-0.0840448	0.999436
ENSG00000015479_MATR3	0.0800941	0.999958	0.0415164	0.999436
ENSG00000015532_XYLT2	-0.00119007	0.999958	-0.00150559	0.999436
ENSG00000015676_NUDCD3	-0.0880268	0.999958	-0.0894779	0.893763
ENSG00000016391_CHDH	-0.917391	0.999958	-0.542725	0.950871
ENSG00000016864_GLT8D1	0.0595592	0.999958	0.012577	0.999436
ENSG00000017260_ATP2C1	0.0393198	0.999958	-0.036738	0.999436
ENSG00000017483_SLC38A5	-0.215866	0.999958	-0.215531	0.999436
ENSG00000017797_RALBP1	-0.00336396	0.999958	-0.00586964	0.999436
ENSG00000018189_RUFY3	0.00310953	0.999958	-0.0440612	0.999436
ENSG00000018280_SLC11A1	-0.197494	0.999958	-0.190886	0.999436
ENSG00000018408_WWTR1	-0.0681453	0.999958	-0.368943	0.986367
ENSG00000018510_AGPS	0.179097	0.999958	0.0667306	0.999436
ENSG00000018610_STEEP1	-0.0169854	0.999958	0.0275941	0.999436
ENSG00000018699_TTC27	0.0607374	0.999958	-0.014132	0.999436
ENSG00000018869_ZNF582	0.103004	0.999958	0.0925232	0.999436
ENSG00000019102_VSIG2	-0.154769	0.999958	-0.126993	0.999436
ENSG00000019144_PHLDB1	0.0474254	0.999958	0.0748927	0.999436
ENSG00000019169_MARCO	0.785796	0.999958	0.425816	0.957535
ENSG00000019186_CYP24A1	0.0919841	0.999958	0.339331	NA
ENSG00000019485_PRDM11	0.106921	0.999958	0.0345362	0.999436
ENSG00000019582_CD74	0.121351	0.999958	0.0845459	0.999436
ENSG00000019991_HGF	0.228322	0.999958	0.26466	0.851127
ENSG00000019995_ZRANB1	-0.073901	0.999958	-0.058002	0.999436
ENSG00000020129_NCDN	-0.194227	0.999958	-0.193888	0.922791
ENSG00000020181_ADGRA2	-0.191164	0.999958	-0.0470167	0.999436
ENSG00000020256_ZFP64	0.229904	0.999958	0.170315	0.900967
ENSG00000020426_MNAT1	0.169004	0.999958	0.100647	0.999436
ENSG00000020577_SAMD4A	0.157597	0.999958	0.16337	0.999436
ENSG00000020633_RUNX3	0.0426472	0.999958	-0.0190025	0.999436
ENSG00000020922_MRE11	0.126841	0.999958	0.141679	0.86579
ENSG00000021300_PLEKHB1	0.0408248	0.999958	0.122129	0.999436
ENSG00000021355_SERPINB1	-0.0206717	0.999958	0.0383067	0.999436
ENSG00000021488_SLC7A9	-0.522857	0.999958	-0.327612	NA
ENSG00000021574_SPAST	-0.0888224	0.999958	-0.0716705	0.999436
ENSG00000021645_NRXN3	-0.488545	0.999958	-0.957578	0.791112
ENSG00000021762_OSBPL5	0.0471404	0.999958	0.0755114	0.999436
ENSG00000021776_AQR	0.0372261	0.999958	0.047713	0.999436
ENSG00000022267_FHL1	-0.0989897	0.999958	-0.202995	0.98395
ENSG00000022277_RTF2	-0.0508623	0.999958	-0.0142048	0.999436
ENSG00000022556_NLRP2	-0.120105	0.999958	-0.0272796	0.999436
ENSG00000022567_SLC45A4	-0.143754	0.999958	-0.0412498	0.999436
ENSG00000022840_RNF10	-0.30191	0.999958	-0.308212	0.996449
ENSG00000022976_ZNF839	-0.103875	0.999958	-0.0813089	0.999436
ENSG00000023041_ZDHHC6	0.0511509	0.999958	0.0490479	0.999436
ENSG00000023171_GRAMD1B	-0.0487389	0.999958	-0.00198172	0.999436
ENSG00000023191_RNH1	-0.139633	0.999958	-0.200476	0.925331
ENSG00000023228_NDUFS1	0.0265182	0.999958	0.0570551	0.999436
ENSG00000023287_RB1CC1	0.0656527	0.999958	0.0517748	0.999436
ENSG00000023318_ERP44	0.16704	0.999958	0.165294	0.528274
ENSG00000023330_ALAS1	-0.0516165	0.999958	-0.0414136	0.999436
ENSG00000023445_BIRC3	0.149104	0.999958	0.0319227	0.999436
ENSG00000023516_AKAP11	0.00968667	0.999958	-0.0350043	0.999436
ENSG00000023572_GLRX2	0.142057	0.999958	0.105921	0.996449
ENSG00000023608_SNAPC1	0.287426	0.999958	0.219588	0.999436
ENSG00000023697_DERA	0.0630817	0.999958	-0.0383814	0.999436
ENSG00000023734_STRAP	0.0531266	0.999958	0.0135174	0.999436
ENSG00000023839_ABCC2	-0.0873341	0.999958	-0.0648612	0.999436
ENSG00000023892_DEF6	-0.0153712	0.999958	0.0112478	0.999436
ENSG00000023902_PLEKHO1	0.0626467	0.999958	0.0551964	0.999436
ENSG00000023909_GCLM	0.168838	0.999958	0.0362583	0.999436
ENSG00000024048_UBR2	-0.0900694	0.999958	-0.0658745	0.999436
ENSG00000024422_EHD2	-0.918272	0.999958	-0.413922	NA
ENSG00000024526_DEPDC1	-0.319449	0.999958	-0.523018	NA
ENSG00000024862_CCDC28A	-0.0753635	0.999958	-0.0239899	0.999436
ENSG00000025039_RRAGD	-0.171828	0.999958	-0.100052	0.999436
ENSG00000025156_HSF2	0.216897	0.999958	-0.0127021	0.999436
ENSG00000025293_PHF20	0.00323305	0.999958	0.044469	0.999436
ENSG00000025434_NR1H3	-0.269576	0.999958	-0.104942	0.999436
ENSG00000025708_TYMP	-0.18033	0.999958	-0.142628	0.96104
ENSG00000025770_NCAPH2	-0.140013	0.999958	-0.0752902	0.999436
ENSG00000025772_TOMM34	0.0648043	0.999958	0.00934896	0.999436
ENSG00000025796_SEC63	0.173772	0.999958	0.145683	0.793314
ENSG00000025800_KPNA6	-0.0419183	0.999958	-0.0160281	0.999436
ENSG00000026025_VIM	0.0949535	0.999958	0.112712	0.999436
ENSG00000026036_RTEL1-TNFRSF6B	-0.317682	0.999958	-0.237951	0.953716
ENSG00000026103_FAS	0.00859558	0.999958	0.00997182	0.999436
ENSG00000026297_RNASET2	-0.0656502	0.999958	-0.0616557	0.999436
ENSG00000026508_CD44	0.011637	0.999958	0.0612639	0.999436
ENSG00000026559_KCNG1	0.40286	0.999958	-0.562193	0.938647
ENSG00000026652_AGPAT4	-0.108758	0.999958	-0.131714	0.999436
ENSG00000026751_SLAMF7	0.105208	0.999958	-0.0894904	0.999436
ENSG00000026950_BTN3A1	-0.00754458	0.999958	0.0367969	0.999436
ENSG00000027001_MIPEP	-0.121049	0.999958	-0.121035	0.999436
ENSG00000027075_PRKCH	0.178282	0.999958	0.142733	0.934889
ENSG00000027697_IFNGR1	-0.1991	0.999958	-0.17182	0.969492
ENSG00000027847_B4GALT7	-0.105479	0.999958	-0.102212	0.999436
ENSG00000027869_SH2D2A	0.0514307	0.999958	0.0693882	0.999436
ENSG00000028116_VRK2	-0.00623784	0.999958	-0.0324449	0.999436
ENSG00000028137_TNFRSF1B	-0.128638	0.999958	-0.0562352	0.999436
ENSG00000028203_VEZT	0.092854	0.999958	0.0348925	0.999436
ENSG00000028277_POU2F2	0.0649385	0.999958	0.0523381	0.999436
ENSG00000028310_BRD9	-0.0164368	0.999958	-0.0333776	0.999436
ENSG00000028528_SNX1	0.0167917	0.999958	0.00460249	0.999436
ENSG00000028839_TBPL1	-0.14286	0.999958	-0.1691	0.914333
ENSG00000029153_BMAL2	-0.0466873	0.999958	-0.281615	0.999436
ENSG00000029363_BCLAF1	0.1129	0.999958	0.117385	0.805875
ENSG00000029364_SLC39A9	-0.10246	0.999958	-0.103402	0.893464
ENSG00000029534_ANK1	-0.499195	0.999958	-0.48127	0.939916
ENSG00000029639_TFB1M	0.284688	0.999958	0.19079	0.845346
ENSG00000029993_HMGB3	0.256938	0.999958	0.436432	0.906842
ENSG00000030066_NUP160	-0.0222358	0.999958	-0.0176613	0.999436
ENSG00000030110_BAK1	-0.113043	0.999958	-0.251477	0.903573
ENSG00000030304_MUSK	0.598805	0.999958	0.664615	NA
ENSG00000030419_IKZF2	0.102731	0.999958	0.11628	0.999436
ENSG00000031003_FAM13B	0.0737606	0.999958	0.0730333	0.976696
ENSG00000031081_ARHGAP31	0.101461	0.999958	0.128037	0.98395
ENSG00000031691_CENPQ	-0.143568	0.999958	-0.200874	0.999436
ENSG00000031698_SARS1	0.0382882	0.999958	0.0445665	0.999436
ENSG00000031823_RANBP3	0.0101281	0.999958	0.016583	0.999436
ENSG00000032219_ARID4A	0.239926	0.999958	0.217553	0.691719
ENSG00000032389_EIPR1	0.0514257	0.999958	-0.00611427	0.999436
ENSG00000032444_PNPLA6	-0.194033	0.999958	-0.120271	0.999436
ENSG00000032742_IFT88	0.0972823	0.999958	0.0430665	0.999436
ENSG00000033011_ALG1	-0.109368	0.999958	-0.145747	0.939648
ENSG00000033030_ZCCHC8	0.0993874	0.999958	0.122094	0.805875
ENSG00000033050_ABCF2	0.00676314	0.999958	-0.055439	0.999436
ENSG00000033100_CHPF2	-0.202576	0.999958	-0.154666	0.92256
ENSG00000033122_LRRC7	-0.0926657	0.999958	0.0667035	0.999436
ENSG00000033170_FUT8	0.0192517	0.999958	-0.0535784	0.999436
ENSG00000033178_UBA6	0.0716636	0.999958	-0.00740652	0.999436
ENSG00000033327_GAB2	-0.118045	0.999958	0.0144794	0.999436
ENSG00000033627_ATP6V0A1	-0.171802	0.999958	-0.0283583	0.999436
ENSG00000033800_PIAS1	0.0720615	0.999958	0.0625559	0.999436
ENSG00000033867_SLC4A7	0.0481329	0.999958	-0.0687982	0.999436
ENSG00000034053_APBA2	0.0891419	0.999958	0.117765	0.999436
ENSG00000034152_MAP2K3	-0.423064	0.999958	-0.313133	0.999436
ENSG00000034239_CLXN	-0.36755	0.999958	0.157378	0.999436
ENSG00000034510_TMSB10	0.02318	0.999958	-0.0710381	0.999436
ENSG00000034533_ASTE1	-0.093934	0.999958	-0.106761	0.903573
ENSG00000034677_RNF19A	0.0381196	0.999958	-0.00432312	0.999436
ENSG00000034693_PEX3	0.0340195	0.999958	-0.118224	0.999436
ENSG00000034713_GABARAPL2	-0.096847	0.999958	-0.193369	0.991969
ENSG00000035115_SH3YL1	0.0784722	0.999958	0.067526	0.999436
ENSG00000035141_FAM136A	0.0332247	0.999958	-0.0364951	0.999436
ENSG00000035403_VCL	-0.0483871	0.999958	-0.0675597	0.999436
ENSG00000035499_DEPDC1B	-0.558522	0.999958	-0.5157	0.934929
ENSG00000035664_DAPK2	-0.0521533	0.999958	0.0980718	0.999436
ENSG00000035681_NSMAF	0.0739123	0.999958	0.0706319	0.990229
ENSG00000035687_ADSS2	0.192862	0.999958	0.164926	0.878753
ENSG00000035720_STAP1	0.491361	0.999958	0.108477	0.999436
ENSG00000035862_TIMP2	-0.182473	0.999958	-0.0259243	0.999436
ENSG00000035928_RFC1	0.230945	0.999958	0.217783	0.330265
ENSG00000036054_TBC1D23	-0.0573708	0.999958	-0.082256	0.999436
ENSG00000036257_CUL3	0.132405	0.999958	0.103263	0.885163
ENSG00000036448_MYOM2	0.130952	0.999958	0.222353	0.999436
ENSG00000036530_CYP46A1	0.529764	0.999958	0.296001	0.999436
ENSG00000036549_ZZZ3	0.145913	0.999958	0.0979559	0.999436
ENSG00000036565_SLC18A1	0.288986	0.999958	0.646701	NA
ENSG00000036828_CASR	-0.560762	0.999958	-0.0763141	NA
ENSG00000037042_TUBG2	-0.0658379	0.999958	0.0441219	0.999436
ENSG00000037241_RPL26L1	-0.108762	0.999958	-0.329487	0.999436
ENSG00000037280_FLT4	-0.0422611	0.999958	-0.131917	0.999436
ENSG00000037474_NSUN2	0.00804179	0.999958	0.0102178	0.999436
ENSG00000037637_FBXO42	-0.143233	0.999958	-0.0866258	0.950476
ENSG00000037749_MFAP3	-0.0203251	0.999958	-0.0546901	0.999436
ENSG00000037757_MRI1	0.00280474	0.999958	-0.0251707	0.999436
ENSG00000037897_METTL1	0.264357	0.999958	0.0942813	0.999436
ENSG00000038002_AGA	0.0432563	0.999958	-0.0178017	0.999436
ENSG00000038210_PI4K2B	0.176575	0.999958	0.0529398	0.999436
ENSG00000038219_BOD1L1	0.164106	0.999958	0.217788	0.861579
ENSG00000038274_MAT2B	-0.0921884	0.999958	-0.125569	0.885163
ENSG00000038358_EDC4	-0.1475	0.999958	-0.137409	0.851067
ENSG00000038382_TRIO	0.0245902	0.999958	-0.0329535	0.999436
ENSG00000038427_VCAN	-0.0862279	0.999958	0.0819276	0.999436
ENSG00000038532_CLEC16A	-0.00208176	0.999958	0.0131794	0.999436
ENSG00000038945_MSR1	0.00814921	0.999958	0.688178	0.903573
ENSG00000039068_CDH1	-0.108962	0.999958	-0.238018	0.999436
ENSG00000039123_MTREX	0.159382	0.999958	0.105864	0.999436
ENSG00000039319_ZFYVE16	-0.0384265	0.999958	-0.00822139	0.999436
ENSG00000039523_RIPOR1	0.0644453	0.999958	0.140733	0.991969
ENSG00000039560_RAI14	0.0985181	0.999958	0.317718	0.999436
ENSG00000039650_PNKP	-0.0871787	0.999958	-0.0449695	0.999436
ENSG00000040199_PHLPP2	-0.113293	0.999958	-0.137085	0.999436
ENSG00000040275_SPDL1	0.415517	0.999958	0.204145	0.999436
ENSG00000040341_STAU2	0.122757	0.999958	0.0640773	0.98395
ENSG00000040487_SLC66A1	-0.253818	0.999958	-0.227634	0.962151
ENSG00000040531_CTNS	-0.06679	0.999958	0.0217482	0.999436
ENSG00000040608_RTN4R	-0.15588	0.999958	-0.372927	0.95194
ENSG00000040633_PHF23	-0.181997	0.999958	-0.127749	0.890487
ENSG00000040933_INPP4A	-0.0778532	0.999958	-0.0793011	0.900239
ENSG00000041353_RAB27B	0.171065	0.999958	-0.083091	0.999436
ENSG00000041357_PSMA4	-0.075151	0.999958	0.00407109	0.999436
ENSG00000041515_MYO16	-0.140508	0.999958	0.0505382	0.999436
ENSG00000041802_LSG1	0.0930551	0.999958	0.0927309	0.992632
ENSG00000041880_PARP3	-0.00245531	0.999958	0.0646142	0.999436
ENSG00000041982_TNC	0.0389402	0.999958	0.161587	0.999436
ENSG00000041988_THAP3	0.108682	0.999958	0.106331	0.999436
ENSG00000042062_RIPOR3	-0.223863	0.999958	-0.221686	0.773557
ENSG00000042088_TDP1	-0.00529393	0.999958	0.03289	0.999436
ENSG00000042286_AIFM2	-0.131056	0.999958	-0.145898	0.983904
ENSG00000042317_SPATA7	0.237815	0.999958	-0.00631857	0.999436
ENSG00000042429_MED17	-0.0157482	0.999958	0.0071443	0.999436
ENSG00000042445_RETSAT	-0.121246	0.999958	-0.189937	0.962151
ENSG00000042493_CAPG	-0.137205	0.999958	0.0490378	0.999436
ENSG00000042753_AP2S1	-0.178849	0.999958	-0.189848	0.934929
ENSG00000042781_USH2A	-0.341658	0.999958	-0.0441507	0.999436
ENSG00000042832_TG	-0.15226	0.999958	-0.193504	0.999436
ENSG00000042980_ADAM28	0.128483	0.999958	0.0303846	0.999436
ENSG00000043093_DCUN1D1	-0.175517	0.999958	-0.226751	0.885163
ENSG00000043143_JADE2	0.0299158	0.999958	0.012254	0.999436
ENSG00000043462_LCP2	0.126521	0.999958	0.129092	0.881231
ENSG00000043514_TRIT1	0.290719	0.999958	0.235927	0.67171
ENSG00000043591_ADRB1	1.40664	0.999958	0.540117	NA
ENSG00000044090_CUL7	0.0121713	0.999958	0.015607	0.999436
ENSG00000044115_CTNNA1	-0.0970574	0.999958	-0.0624692	0.999436
ENSG00000044446_PHKA2	-0.117341	0.999958	-0.0619045	0.999436
ENSG00000044459_CNTLN	0.271684	0.999958	0.315181	0.815828
ENSG00000044574_HSPA5	0.0345231	0.999958	0.0351844	0.999436
ENSG00000046604_DSG2	-0.820813	0.999958	-0.732286	0.885163
ENSG00000046647_GEMIN8	0.0373631	0.999958	-0.141135	0.996257
ENSG00000046651_OFD1	0.0984878	0.999958	0.0221095	0.999436
ENSG00000046653_GPM6B	0.169911	0.999958	0.0617798	0.999436
ENSG00000047056_WDR37	-0.108346	0.999958	-0.144287	0.729249
ENSG00000047188_YTHDC2	-0.0767958	0.999958	-0.0419055	0.999436
ENSG00000047230_CTPS2	0.0115706	0.999958	0.0258792	0.999436
ENSG00000047249_ATP6V1H	-0.0237871	0.999958	-0.0563248	0.999436
ENSG00000047315_POLR2B	0.00854591	0.999958	-0.0303887	0.999436
ENSG00000047346_ATOSA	0.0079449	0.999958	0.00493753	0.999436
ENSG00000047365_ARAP2	0.0794839	0.999958	-0.0118901	0.999436
ENSG00000047410_TPR	0.217322	0.999958	0.266266	0.0851082
ENSG00000047457_CP	0.335197	0.999958	0.248973	0.912089
ENSG00000047578_KATNIP	-0.0637167	0.999958	0.0047117	0.999436
ENSG00000047579_DTNBP1	0.0666094	0.999958	-0.0249223	0.999436
ENSG00000047597_XK	-0.323076	0.999958	-0.375824	0.944308
ENSG00000047621_FERRY3	0.101346	0.999958	0.00275337	0.999436
ENSG00000047634_SCML1	0.0260417	0.999958	0.0446994	0.999436
ENSG00000047644_WWC3	-0.156734	0.999958	-0.0694889	0.999436
ENSG00000047648_ARHGAP6	0.121849	0.999958	0.0523387	0.999436
ENSG00000047849_MAP4	0.059811	0.999958	0.0418815	0.999436
ENSG00000047932_GOPC	0.232674	0.999958	0.115309	0.995394
ENSG00000048028_USP28	0.0889453	0.999958	-0.0376706	0.999436
ENSG00000048052_HDAC9	0.0372924	0.999958	-0.18875	0.991652
ENSG00000048140_TSPAN17	-0.0673583	0.999958	-0.0236025	0.999436
ENSG00000048162_NOP16	0.0156102	0.999958	-0.0315602	0.999436
ENSG00000048342_CC2D2A	-0.0595876	0.999958	-0.0255555	0.999436
ENSG00000048392_RRM2B	-0.0583821	0.999958	-0.061815	0.999436
ENSG00000048405_ZNF800	0.109255	0.999958	0.0136369	0.999436
ENSG00000048462_TNFRSF17	-0.822986	0.999958	-0.571334	0.953716
ENSG00000048471_SNX29	-0.00633125	0.999958	-0.0466279	0.999436
ENSG00000048544_MRPS10	0.0442825	0.999958	-0.00798878	0.999436
ENSG00000048649_RSF1	0.172557	0.999958	0.160232	0.581086
ENSG00000048707_VPS13D	-0.0774345	0.999958	-0.0410522	0.999436
ENSG00000048740_CELF2	0.00347186	0.999958	0.0234415	0.999436
ENSG00000048828_FAM120A	-0.0365323	0.999958	0.00802619	0.999436
ENSG00000048991_R3HDM1	0.190704	0.999958	0.193938	0.651258
ENSG00000049089_COL9A2	0.0680756	0.999958	0.297573	0.953716
ENSG00000049130_KITLG	-0.285664	0.999958	-0.361386	NA
ENSG00000049167_ERCC8	0.180941	0.999958	0.059447	0.999436
ENSG00000049192_ADAMTS6	-0.11929	0.999958	-0.133371	0.999436
ENSG00000049239_H6PD	-0.198483	0.999958	-0.195923	0.660903
ENSG00000049245_VAMP3	-0.127339	0.999958	-0.166899	0.885163
ENSG00000049246_PER3	-0.0211693	0.999958	-0.102257	0.999436
ENSG00000049247_UTS2	-0.0574144	0.999958	0.362635	NA
ENSG00000049249_TNFRSF9	-0.060442	0.999958	-0.162931	0.999436
ENSG00000049323_LTBP1	-0.0478431	0.999958	-0.124419	0.999436
ENSG00000049449_RCN1	0.18022	0.999958	0.083523	0.999436
ENSG00000049541_RFC2	-0.0728228	0.999958	-0.00604498	0.999436
ENSG00000049618_ARID1B	0.0615597	0.999958	0.0730812	0.773491
ENSG00000049656_CLPTM1L	-0.153393	0.999958	-0.182228	0.653407
ENSG00000049759_NEDD4L	-0.156098	0.999958	-0.0243819	0.999436
ENSG00000049768_FOXP3	-0.0417851	0.999958	0.328874	0.939409
ENSG00000049769_PPP1R3F	-0.256786	0.999958	-0.176174	0.999436
ENSG00000049860_HEXB	-0.136373	0.999958	-0.0112944	0.999436
ENSG00000049883_PTCD2	0.0123337	0.999958	-0.0228599	0.999436
ENSG00000050030_NEXMIF	-0.0717498	0.999958	0.0475402	0.999436
ENSG00000050130_JKAMP	-0.17334	0.999958	-0.144522	0.957535
ENSG00000050165_DKK3	-0.196124	0.999958	-0.540492	0.81964
ENSG00000050327_ARHGEF5	0.010661	0.999958	0.185243	0.999436
ENSG00000050344_NFE2L3	-0.141936	0.999958	-0.206041	0.795579
ENSG00000050393_MCUR1	-0.0980154	0.999958	-0.187507	0.885163
ENSG00000050405_LIMA1	0.139456	0.999958	0.0198099	0.999436
ENSG00000050426_LETMD1	-0.0477054	0.999958	-0.0776561	0.999436
ENSG00000050438_SLC4A8	0.226409	0.999958	0.144644	0.999436
ENSG00000050555_LAMC3	0.00189849	0.999958	0.260974	0.999436
ENSG00000050628_PTGER3	0.27728	0.999958	0.411328	0.999436
ENSG00000050730_TNIP3	0.0270288	0.999958	0.0774619	0.999436
ENSG00000050748_MAPK9	0.0478149	0.999958	-0.0137245	0.999436
ENSG00000051009_FHIP1B	-0.261207	0.999958	-0.177595	0.885163
ENSG00000051108_HERPUD1	-0.0466006	0.999958	0.00633952	0.999436
ENSG00000051128_HOMER3	-0.0472887	0.999958	0.141555	0.999436
ENSG00000051180_RAD51	0.213727	0.999958	0.0460577	0.999436
ENSG00000051341_POLQ	0.260328	0.999958	0.0163291	0.999436
ENSG00000051382_PIK3CB	0.000601815	0.999958	0.0215524	0.999436
ENSG00000051523_CYBA	-0.0703735	0.999958	-0.0611698	0.999436
ENSG00000051596_THOC3	-0.0334726	0.999958	-0.0137433	0.999436
ENSG00000051620_HEBP2	0.0415598	0.999958	0.0842309	0.999436
ENSG00000051825_MPHOSPH9	0.0629401	0.999958	0.0457051	0.999436
ENSG00000052126_PLEKHA5	0.292232	0.999958	-0.0587175	0.999436
ENSG00000052344_PRSS8	-0.233815	0.999958	-0.115656	0.999436
ENSG00000052723_SIKE1	-0.0814768	0.999958	-0.120591	0.983904
ENSG00000052749_RRP12	-0.264134	0.999958	-0.353518	0.793314
ENSG00000052795_FNIP2	0.0403302	0.999958	0.0461255	0.999436
ENSG00000052802_MSMO1	-0.0591349	0.999958	-0.288058	0.791112
ENSG00000052841_TTC17	0.101684	0.999958	0.108701	0.689102
ENSG00000052850_ALX4	-0.0546608	0.999958	-0.00870303	0.999436
ENSG00000053108_FSTL4	0.394658	0.999958	0.236998	0.999436
ENSG00000053254_FOXN3	-0.0388658	0.999958	0.0469866	0.999436
ENSG00000053328_METTL24	0.142157	0.999958	-0.0547427	0.999436
ENSG00000053371_AKR7A2	-0.147712	0.999958	-0.14246	0.900967
ENSG00000053372_MRTO4	0.114696	0.999958	-0.0278687	0.999436
ENSG00000053438_NNAT	0.0625511	0.999958	0.0847567	0.999436
ENSG00000053501_USE1	0.199897	0.999958	0.204546	0.867957
ENSG00000053524_MCF2L2	-0.0200037	0.999958	-0.165741	0.999436
ENSG00000053702_NRIP2	0.0750522	0.999958	0.101145	0.999436
ENSG00000053770_AP5M1	0.00519494	0.999958	-0.0564031	0.999436
ENSG00000053900_ANAPC4	0.0794618	0.999958	0.0405964	0.999436
ENSG00000053918_KCNQ1	-0.158682	0.999958	-0.0464149	0.999436
ENSG00000054116_TRAPPC3	0.0598102	0.999958	-0.00113549	0.999436
ENSG00000054118_THRAP3	0.123051	0.999958	0.167391	0.798912
ENSG00000054148_PHPT1	-0.114177	0.999958	-0.319564	0.805875
ENSG00000054179_ENTPD2	-0.727876	0.999958	-0.444645	0.999436
ENSG00000054219_LY75	-0.142614	0.999958	-0.134909	0.830899
ENSG00000054267_ARID4B	0.195507	0.999958	0.196897	0.610682
ENSG00000054277_OPN3	0.0708112	0.999958	-0.0872718	0.999436
ENSG00000054282_SDCCAG8	0.0823106	0.999958	0.154456	0.951506
ENSG00000054356_PTPRN	-0.429654	0.999958	0.150601	0.999436
ENSG00000054392_HHAT	-0.0626608	0.999958	-0.0104508	0.999436
ENSG00000054523_KIF1B	-0.0607489	0.999958	0.0175019	0.999436
ENSG00000054611_TBC1D22A	-0.0682812	0.999958	-0.0260424	0.999436
ENSG00000054654_SYNE2	0.183379	0.999958	0.185955	0.883277
ENSG00000054690_PLEKHH1	0.182507	0.999958	0.16177	0.987191
ENSG00000054793_ATP9A	0.0437016	0.999958	-0.148544	0.999436
ENSG00000054965_FAM168A	-0.109325	0.999958	-0.0502453	0.999436
ENSG00000054967_RELT	-0.231304	0.999958	-0.166631	0.999436
ENSG00000054983_GALC	0.0133843	0.999958	0.0613481	0.999436
ENSG00000055044_NOP58	0.198083	0.999958	0.184886	0.94195
ENSG00000055070_SZRD1	-0.188786	0.999958	-0.135136	0.943029
ENSG00000055118_KCNH2	-0.39439	0.999958	-0.129762	0.999436
ENSG00000055130_CUL1	0.230074	0.999958	0.18626	0.667169
ENSG00000055147_FAM114A2	-0.0135019	0.999958	-0.0762825	0.999436
ENSG00000055163_CYFIP2	-0.00264029	0.999958	-0.0386634	0.999436
ENSG00000055208_TAB2	0.147035	0.999958	0.130908	0.951956
ENSG00000055211_GINM1	-0.00179963	0.999958	-0.00790622	0.999436
ENSG00000055332_EIF2AK2	0.00368448	0.999958	0.0567816	0.999436
ENSG00000055483_USP36	-0.00770471	0.999958	0.009182	0.999436
ENSG00000055609_KMT2C	-0.00347925	0.999958	0.0907739	0.999436
ENSG00000055732_MCOLN3	0.138567	0.999958	0.225239	0.999436
ENSG00000055917_PUM2	0.0191161	0.999958	-0.00839335	0.999436
ENSG00000055950_MRPL43	-0.0217381	0.999958	0.00395017	0.999436
ENSG00000055955_ITIH4	-0.0391535	0.999958	0.102404	0.999436
ENSG00000055957_ITIH1	0.180551	0.999958	0.0649456	0.999436
ENSG00000056050_HPF1	0.126788	0.999958	0.167141	0.999436
ENSG00000056097_ZFR	0.130192	0.999958	0.079381	0.986178
ENSG00000056277_ZNF280C	0.205539	0.999958	0.114271	0.999436
ENSG00000056558_TRAF1	-0.0303914	0.999958	-0.00106914	0.999436
ENSG00000056586_RC3H2	-0.00690865	0.999958	-0.0229945	0.999436
ENSG00000056736_IL17RB	0.0710649	0.999958	0.0398602	0.999436
ENSG00000056972_TRAF3IP2	-0.0631139	0.999958	0.0529354	0.999436
ENSG00000057019_DCBLD2	0.115311	0.999958	0.118139	0.999436
ENSG00000057252_SOAT1	-0.174916	0.999958	-0.117802	0.907589
ENSG00000057294_PKP2	0.141456	0.999958	0.132075	0.999436
ENSG00000057468_MSH4	-0.0280813	0.999958	-0.167235	0.999436
ENSG00000057608_GDI2	0.0471931	0.999958	0.0209307	0.999436
ENSG00000057657_PRDM1	0.115381	0.999958	0.053732	0.999436
ENSG00000057663_ATG5	-0.158445	0.999958	-0.219026	0.907589
ENSG00000057704_TMCC3	-0.127898	0.999958	-0.0571333	0.999436
ENSG00000057757_PITHD1	-0.256235	0.999958	-0.265916	0.999436
ENSG00000057935_MTA3	-0.0480255	0.999958	-0.0365118	0.999436
ENSG00000058056_USP13	-0.0123421	0.999958	0.0495832	0.999436
ENSG00000058063_ATP11B	-0.0520426	0.999958	-0.112069	0.951506
ENSG00000058091_CDK14	-0.129128	0.999958	-0.12306	0.999436
ENSG00000058262_SEC61A1	-0.0484292	0.999958	-0.039774	0.999436
ENSG00000058272_PPP1R12A	0.183916	0.999958	0.150354	0.799342
ENSG00000058335_RASGRF1	-0.358183	0.999958	-0.0169408	0.999436
ENSG00000058453_CROCC	0.130051	0.999958	0.180379	0.896827
ENSG00000058600_POLR3E	0.00298099	0.999958	-0.0367628	0.999436
ENSG00000058668_ATP2B4	-0.0602088	0.999958	-0.0523859	0.999436
ENSG00000058673_ZC3H11A	0.0683551	0.999958	0.00983029	0.999436
ENSG00000058729_RIOK2	0.00828089	0.999958	-0.101449	0.999436
ENSG00000058799_YIPF1	-0.112981	0.999958	-0.0398139	0.999436
ENSG00000058804_NDC1	-0.00720386	0.999958	-0.110853	0.98395
ENSG00000058866_DGKG	-0.12007	0.999958	0.108077	0.999436
ENSG00000059122_FLYWCH1	-0.114414	0.999958	-0.128999	0.999436
ENSG00000059145_UNKL	-0.182108	0.999958	-0.0451254	0.999436
ENSG00000059377_TBXAS1	-0.132215	0.999958	-0.0492026	0.999436
ENSG00000059378_PARP12	-0.0692723	0.999958	-0.117514	0.999436
ENSG00000059573_ALDH18A1	-0.0690732	0.999958	-0.188811	0.817612
ENSG00000059588_TARBP1	0.00163361	0.999958	-0.10291	0.995394
ENSG00000059691_GATB	0.0219457	0.999958	-0.0860101	0.999436
ENSG00000059728_MXD1	-0.156257	0.999958	-0.0173535	0.999436
ENSG00000059758_CDK17	0.0281051	0.999958	-0.00814737	0.999436
ENSG00000059769_DNAJC25	0.244597	0.999958	0.209169	0.94334
ENSG00000059804_SLC2A3	-0.263902	0.999958	-0.13971	0.999436
ENSG00000059915_PSD	-0.161061	0.999958	-0.149879	0.999436
ENSG00000060069_CTDP1	-0.0119667	0.999958	0.0416479	0.999436
ENSG00000060138_YBX3	-0.00134108	0.999958	-0.0466021	0.999436
ENSG00000060140_STYK1	-0.205743	0.999958	-0.635442	0.87017
ENSG00000060237_WNK1	-0.132203	0.999958	-0.0469615	0.999436
ENSG00000060491_OGFR	-0.028968	0.999958	-0.0358137	0.999436
ENSG00000060558_GNA15	-0.129421	0.999958	0.00741696	0.999436
ENSG00000060642_PIGV	0.0409628	0.999958	-0.0750519	0.999436
ENSG00000060688_SNRNP40	-0.0361876	0.999958	-0.0677901	0.999436
ENSG00000060709_RIMBP2	0.288643	0.999958	-3.54253	NA
ENSG00000060749_QSER1	0.0384757	0.999958	0.0531463	0.999436
ENSG00000060762_MPC1	0.127091	0.999958	0.0413072	0.999436
ENSG00000060971_ACAA1	-0.0443298	0.999958	-0.0696839	0.999436
ENSG00000060982_BCAT1	-0.0369104	0.999958	-0.315334	0.999436
ENSG00000061273_HDAC7	-0.204054	0.999958	-0.195467	0.895184
ENSG00000061337_LZTS1	-0.304176	0.999958	-0.265586	0.999436
ENSG00000061656_SPAG4	-0.197407	0.999958	0.0177988	NA
ENSG00000061676_NCKAP1	-0.120651	0.999958	-0.234324	0.924263
ENSG00000061794_MRPS35	0.0653749	0.999958	0.0194891	0.999436
ENSG00000061918_GUCY1B1	-0.0945305	0.999958	-0.195111	0.999436
ENSG00000061936_SFSWAP	0.154233	0.999958	0.180586	0.301151
ENSG00000061938_TNK2	-0.194395	0.999958	-0.09057	0.999436
ENSG00000061987_MON2	0.0343423	0.999958	0.0456603	0.999436
ENSG00000062194_GPBP1	0.0485583	0.999958	0.0148163	0.999436
ENSG00000062282_DGAT2	-0.0946298	0.999958	-0.0582421	0.999436
ENSG00000062370_ZNF112	-0.0385309	0.999958	0.0941648	0.999436
ENSG00000062485_CS	-0.0412859	0.999958	-0.00704087	0.999436
ENSG00000062524_LTK	-0.298626	0.999958	-0.561238	0.885163
ENSG00000062582_MRPS24	-0.0439605	0.999958	-0.106252	0.999436
ENSG00000062598_ELMO2	-0.00995189	0.999958	-0.0300612	0.999436
ENSG00000062650_WAPL	0.189779	0.999958	0.12657	0.811346
ENSG00000062716_VMP1	-0.142723	0.999958	-0.0990032	0.999436
ENSG00000062725_APPBP2	0.0323322	0.999958	-0.00220284	0.999436
ENSG00000062822_POLD1	-0.164147	0.999958	-0.151959	0.98395
ENSG00000063015_SEZ6	-0.0952326	0.999958	-0.152423	0.980637
ENSG00000063046_EIF4B	0.0401975	0.999958	0.00614814	0.999436
ENSG00000063127_SLC6A16	0.190772	0.999958	0.214442	0.849812
ENSG00000063169_BICRA	-0.0212045	0.999958	0.0536402	0.999436
ENSG00000063176_SPHK2	-0.0555293	0.999958	-0.00274696	0.999436
ENSG00000063177_RPL18	0.068801	0.999958	0.0552409	0.999436
ENSG00000063180_CA11	0.0885007	0.999958	0.0790038	0.999436
ENSG00000063241_ISOC2	0.0813839	0.999958	-0.0432559	0.999436
ENSG00000063244_U2AF2	0.0300966	0.999958	0.113469	0.976925
ENSG00000063245_EPN1	-0.114882	0.999958	-0.0114752	0.999436
ENSG00000063322_MED29	-0.112585	0.999958	-0.0750958	0.941669
ENSG00000063438_AHRR	0.483274	0.999958	0.208442	0.999436
ENSG00000063587_ZNF275	-0.00248123	0.999958	-0.0110153	0.999436
ENSG00000063601_MTMR1	0.049635	0.999958	0.0129286	0.999436
ENSG00000063660_GPC1	0.074782	0.999958	-0.114443	0.999436
ENSG00000063761_ADCK1	-0.0880309	0.999958	-0.0354365	0.999436
ENSG00000063854_HAGH	-0.06484	0.999958	-0.0863044	0.999436
ENSG00000063978_RNF4	-0.0338587	0.999958	-0.0182752	0.999436
ENSG00000064012_CASP8	0.0185281	0.999958	0.0324881	0.999436
ENSG00000064102_INTS13	0.150097	0.999958	0.0516926	0.999436
ENSG00000064115_TM7SF3	-0.0843924	0.999958	-0.111779	0.90209
ENSG00000064199_SPA17	0.385866	0.999958	0.448935	0.535379
ENSG00000064201_TSPAN32	-0.143616	0.999958	-0.269091	0.755077
ENSG00000064225_ST3GAL6	0.103834	0.999958	0.0875585	0.999436
ENSG00000064270_ATP2C2	0.0841355	0.999958	0.0552415	0.999436
ENSG00000064300_NGFR	-0.619727	0.999958	-0.439787	NA
ENSG00000064309_CDON	-0.128295	0.999958	-0.0312621	0.999436
ENSG00000064313_TAF2	0.0279699	0.999958	0.0176073	0.999436
ENSG00000064393_HIPK2	-0.00191282	0.999958	0.093384	0.999436
ENSG00000064419_TNPO3	-0.0543877	0.999958	0.00559653	0.999436
ENSG00000064489_BORCS8-MEF2B	0.0746527	0.999958	0.0954093	0.999436
ENSG00000064490_RFXANK	-0.182666	0.999958	-0.132206	0.943029
ENSG00000064545_TMEM161A	-0.310871	0.999958	-0.327232	0.791112
ENSG00000064547_LPAR2	-0.203327	0.999958	-0.084666	0.999436
ENSG00000064601_CTSA	-0.14146	0.999958	-0.0565814	0.999436
ENSG00000064607_SUGP2	-0.0887477	0.999958	-0.0729895	0.999057
ENSG00000064651_SLC12A2	-0.0845178	0.999958	-0.128098	0.903573
ENSG00000064652_SNX24	0.203075	0.999958	0.180895	0.999436
ENSG00000064666_CNN2	-0.286486	0.999958	-0.264835	0.892029
ENSG00000064703_DDX20	0.0553762	0.999958	0.0033805	0.999436
ENSG00000064726_BTBD1	0.0261558	0.999958	-0.0347424	0.999436
ENSG00000064763_FAR2	0.0130441	0.999958	-0.046211	0.999436
ENSG00000064787_BCAS1	0.181115	0.999958	0.0914465	0.999436
ENSG00000064835_POU1F1	-0.111352	0.999958	0.10421	0.999436
ENSG00000064886_CHI3L2	-0.0956038	0.999958	-0.313996	0.947618
ENSG00000064932_SBNO2	-0.199202	0.999958	-0.107415	0.999436
ENSG00000064933_PMS1	-0.0104868	0.999958	-0.121122	0.98395
ENSG00000064961_HMG20B	-0.139358	0.999958	-0.0811	0.999436
ENSG00000064989_CALCRL	0.417239	0.999958	0.0555552	0.999436
ENSG00000064995_TAF11	-0.0100847	0.999958	0.041546	0.999436
ENSG00000064999_ANKS1A	-0.0875516	0.999958	-0.0493328	0.999436
ENSG00000065000_AP3D1	-0.0198092	0.999958	0.0516566	0.999436
ENSG00000065029_ZNF76	0.0456704	0.999958	0.0071706	0.999436
ENSG00000065054_NHERF2	-0.132176	0.999958	-0.0484215	0.999436
ENSG00000065057_NTHL1	-0.015784	0.999958	-0.147619	0.999436
ENSG00000065060_BLTP3A	-0.0551086	0.999958	-0.094433	0.999436
ENSG00000065135_GNAI3	-0.101028	0.999958	-0.0824051	0.999436
ENSG00000065150_IPO5	-0.0370302	0.999958	-0.084698	0.999436
ENSG00000065154_OAT	-0.10004	0.999958	-0.171312	0.991652
ENSG00000065183_WDR3	0.104313	0.999958	0.102343	0.983904
ENSG00000065243_PKN2	-0.0328141	0.999958	0.0195696	0.999436
ENSG00000065268_WDR18	-0.101256	0.999958	-0.0880528	0.999436
ENSG00000065308_TRAM2	-0.0656641	0.999958	-0.0512594	0.999436
ENSG00000065320_NTN1	0.0463061	0.999958	-0.196885	0.999436
ENSG00000065328_MCM10	-0.322594	0.999958	0.0858353	0.999436
ENSG00000065357_DGKA	-0.00200937	0.999958	0.0732402	0.999436
ENSG00000065361_ERBB3	-0.11529	0.999958	0.00884956	0.999436
ENSG00000065413_ANKRD44	0.0232098	0.999958	0.0144813	0.999436
ENSG00000065427_KARS1	-0.0504382	0.999958	-0.0751547	0.999436
ENSG00000065457_ADAT1	-0.0103422	0.999958	-0.0783479	0.999436
ENSG00000065485_PDIA5	0.0393039	0.999958	-0.109139	0.999436
ENSG00000065491_TBC1D22B	-0.277518	0.999958	-0.255083	0.999057
ENSG00000065518_NDUFB4	0.0828235	0.999958	0.038467	0.999436
ENSG00000065526_SPEN	0.0667058	0.999958	0.145206	0.924263
ENSG00000065534_MYLK	0.00554482	0.999958	-0.0458559	0.999436
ENSG00000065548_ZC3H15	0.0806371	0.999958	0.0299371	0.999436
ENSG00000065559_MAP2K4	-0.0514368	0.999958	-0.0822077	0.999436
ENSG00000065600_PACC1	-0.064069	0.999958	-0.0565846	0.999436
ENSG00000065613_SLK	0.222864	0.999958	0.174459	0.835379
ENSG00000065615_CYB5R4	0.0407113	0.999958	0.0509668	0.999436
ENSG00000065618_COL17A1	-0.0304021	0.999958	0.0100227	0.999436
ENSG00000065621_GSTO2	0.135197	0.999958	0.178091	0.995394
ENSG00000065665_SEC61A2	0.0872224	0.999958	0.114726	0.999436
ENSG00000065675_PRKCQ	0.0979846	0.999958	0.0409426	0.999436
ENSG00000065717_TLE2	-0.471061	0.999958	-0.367861	0.802189
ENSG00000065802_ASB1	-0.0548725	0.999958	-0.0750644	0.999436
ENSG00000065809_FAM107B	-0.0520686	0.999958	-0.0255888	0.999436
ENSG00000065833_ME1	0.314188	0.999958	-0.186194	0.999436
ENSG00000065882_TBC1D1	-0.0829743	0.999958	-0.0957934	0.999436
ENSG00000065883_CDK13	0.0316651	0.999958	0.0443753	0.999436
ENSG00000065911_MTHFD2	0.0404674	0.999958	0.00939415	0.999436
ENSG00000065923_SLC9A7	0.0942599	0.999958	0.00126813	0.999436
ENSG00000065970_FOXJ2	-0.101376	0.999958	0.0365264	0.999436
ENSG00000065978_YBX1	0.398514	0.999958	0.374903	0.938085
ENSG00000065989_PDE4A	-0.0569199	0.999958	0.0131235	0.999436
ENSG00000066044_ELAVL1	-0.00898804	0.999958	-0.0395779	0.999436
ENSG00000066056_TIE1	0.137209	0.999958	-0.0550787	0.999436
ENSG00000066084_DIP2B	-0.134668	0.999958	-0.119903	0.999436
ENSG00000066117_SMARCD1	-0.0785621	0.999958	-0.0765201	0.959211
ENSG00000066135_KDM4A	-0.1202	0.999958	-0.0514158	0.999436
ENSG00000066136_NFYC	-0.0425547	0.999958	0.0157312	0.999436
ENSG00000066185_ZMYND12	-1.509	0.999958	-0.913925	NA
ENSG00000066230_SLC9A3	0.00672992	0.999958	0.0215461	0.999436
ENSG00000066279_ASPM	-0.354707	0.999958	-0.251871	0.999436
ENSG00000066294_CD84	0.0471326	0.999958	0.0867615	0.999436
ENSG00000066322_ELOVL1	-0.216096	0.999958	-0.162072	0.793314
ENSG00000066336_SPI1	-0.0490133	0.999958	0.0277359	0.999436
ENSG00000066379_POLR1H	-0.123071	0.999958	-0.174749	0.907589
ENSG00000066382_MPPED2	-0.102142	0.999958	-0.142228	0.999436
ENSG00000066422_ZBTB11	0.114808	0.999958	0.0774607	0.974442
ENSG00000066427_ATXN3	0.058513	0.999958	-0.0224418	0.999436
ENSG00000066455_GOLGA5	0.226664	0.999958	0.272926	0.0524118
ENSG00000066468_FGFR2	0.503712	0.999958	-0.322153	0.999436
ENSG00000066557_LRRC40	-0.0856948	0.999958	-0.0881386	0.999436
ENSG00000066583_ISOC1	0.0239904	0.999958	-0.137556	0.999436
ENSG00000066651_TRMT11	0.096911	0.999958	0.011437	0.999436
ENSG00000066654_THUMPD1	0.133704	0.999958	0.0751865	0.999436
ENSG00000066697_MSANTD3	0.160282	0.999958	0.0110446	0.999436
ENSG00000066735_KIF26A	-0.920639	0.999958	-0.65205	0.999436
ENSG00000066739_ATG2B	-0.0777993	0.999958	-0.0490358	0.999436
ENSG00000066777_ARFGEF1	0.0994097	0.999958	0.109689	0.776034
ENSG00000066827_ZFAT	0.0386107	0.999958	0.0292526	0.999436
ENSG00000066855_MTFR1	0.0652555	0.999958	0.0190501	0.999436
ENSG00000066923_STAG3	-0.140222	0.999958	-0.15066	0.999436
ENSG00000066926_FECH	-0.229693	0.999958	-0.235619	0.999436
ENSG00000066933_MYO9A	0.131879	0.999958	0.0505835	0.999436
ENSG00000067048_DDX3Y	-0.0974201	0.999958	0.130503	0.999436
ENSG00000067057_PFKP	0.0926416	0.999958	0.0641457	0.999436
ENSG00000067064_IDI1	0.0674455	0.999958	-0.0468563	0.999436
ENSG00000067066_SP100	0.102803	0.999958	0.097871	0.984058
ENSG00000067082_KLF6	-0.0359295	0.999958	-0.0282592	0.999436
ENSG00000067113_PLPP1	-0.107148	0.999958	-0.160302	0.999436
ENSG00000067141_NEO1	-0.0883742	0.999958	-0.257788	0.791112
ENSG00000067167_TRAM1	0.0947632	0.999958	0.00362824	0.999436
ENSG00000067177_PHKA1	0.636102	0.999958	0.344648	NA
ENSG00000067182_TNFRSF1A	-0.216768	0.999958	-0.110381	0.999436
ENSG00000067191_CACNB1	-0.100239	0.999958	-0.127556	0.999436
ENSG00000067208_EVI5	-0.0506947	0.999958	0.101386	0.999436
ENSG00000067221_STOML1	0.0134081	0.999958	-0.0404052	0.999436
ENSG00000067225_PKM	-0.0209719	0.999958	0.0421487	0.999436
ENSG00000067248_DHX29	0.0428222	0.999958	0.0258194	0.999436
ENSG00000067334_DNTTIP2	0.062102	0.999958	0.0981053	0.999436
ENSG00000067365_METTL22	0.0393055	0.999958	0.0725431	0.970731
ENSG00000067369_TP53BP1	-0.0366779	0.999958	0.0347105	0.999436
ENSG00000067445_TRO	0.0993525	0.999958	0.101021	0.999436
ENSG00000067533_RRP15	0.123061	0.999958	-0.0479635	0.999436
ENSG00000067560_RHOA	-0.00794391	0.999958	-0.0201234	0.999436
ENSG00000067596_DHX8	-0.00269081	0.999958	0.0448952	0.999436
ENSG00000067606_PRKCZ	0.191407	0.999958	0.183997	0.614216
ENSG00000067646_ZFY	0.136427	0.999958	0.233166	0.999436
ENSG00000067704_IARS2	0.0241364	0.999958	-0.0408361	0.999436
ENSG00000067715_SYT1	-1.04892	0.999958	-0.913841	NA
ENSG00000067798_NAV3	-0.161694	0.999958	0.0503745	0.999436
ENSG00000067829_IDH3G	0.163513	0.999958	0.245834	0.486248
ENSG00000067836_ROGDI	-0.0252197	0.999958	-0.0884186	0.999436
ENSG00000067840_PDZD4	0.0286691	0.999958	-0.0501165	0.999436
ENSG00000067900_ROCK1	-0.0179941	0.999958	-0.00926933	0.999436
ENSG00000067955_CBFB	0.115447	0.999958	0.0236431	0.999436
ENSG00000067992_PDK3	-0.130729	0.999958	-0.0879552	0.999436
ENSG00000068001_HYAL2	-0.0386588	0.999958	-0.141265	0.999436
ENSG00000068024_HDAC4	0.0472586	0.999958	0.0572389	0.999436
ENSG00000068028_RASSF1	-0.1599	0.999958	-0.209989	0.891915
ENSG00000068079_IFI35	-0.0419316	0.999958	-0.14089	0.957576
ENSG00000068097_HEATR6	-0.0187384	0.999958	-0.00407738	0.999436
ENSG00000068120_COASY	-0.0956549	0.999958	-0.033323	0.999436
ENSG00000068137_PLEKHH3	-1.16676	0.999958	-0.584821	NA
ENSG00000068305_MEF2A	0.0749974	0.999958	-0.0122812	0.999436
ENSG00000068308_OTUD5	-0.118056	0.999958	-0.0172482	0.999436
ENSG00000068323_TFE3	-0.248664	0.999958	-0.159471	0.999436
ENSG00000068354_TBC1D25	-0.108339	0.999958	-0.0913021	0.999436
ENSG00000068366_ACSL4	0.023861	0.999958	0.0136146	0.999436
ENSG00000068383_INPP5A	-0.0171834	0.999958	0.0115724	0.999436
ENSG00000068394_GPKOW	0.203706	0.999958	0.205295	0.689102
ENSG00000068400_GRIPAP1	0.0989838	0.999958	0.205113	0.721907
ENSG00000068438_FTSJ1	0.0560465	0.999958	0.035475	0.999436
ENSG00000068489_PRR11	0.240838	0.999958	0.190623	0.955228
ENSG00000068615_REEP1	0.277439	0.999958	0.255397	0.991969
ENSG00000068650_ATP11A	-0.0639766	0.999958	-0.0146399	0.999436
ENSG00000068654_POLR1A	0.0166412	0.999958	-0.0553144	0.999436
ENSG00000068697_LAPTM4A	-0.254722	0.999958	-0.214801	0.702604
ENSG00000068724_TTC7A	-0.0546621	0.999958	-0.0720557	0.999436
ENSG00000068745_IP6K2	-0.154026	0.999958	-0.0905099	0.950476
ENSG00000068781_STON1-GTF2A1L	0.729167	0.999958	0.596538	0.999436
ENSG00000068784_SRBD1	0.0700198	0.999958	0.109184	0.962151
ENSG00000068796_KIF2A	-0.0150604	0.999958	-0.0509401	0.999436
ENSG00000068831_RASGRP2	-0.186162	0.999958	-0.149554	0.864108
ENSG00000068878_PSME4	-0.147485	0.999958	-0.228639	0.745556
ENSG00000068885_IFT80	-0.0127889	0.999958	0.00776297	0.999436
ENSG00000068903_SIRT2	-0.265853	0.999958	-0.132614	0.98395
ENSG00000068912_ERLEC1	-0.00147002	0.999958	-0.020052	0.999436
ENSG00000068971_PPP2R5B	-0.607463	0.999958	-0.415754	0.900436
ENSG00000068976_PYGM	-0.0706679	0.999958	-0.02539	0.999436
ENSG00000069020_MAST4	-0.0446163	0.999958	-0.00649664	0.999436
ENSG00000069188_SDK2	-0.0751591	0.999958	0.0229705	0.999436
ENSG00000069248_NUP133	-0.044579	0.999958	-0.0534205	0.999436
ENSG00000069275_NUCKS1	0.0593946	0.999958	-0.0170649	0.999436
ENSG00000069329_VPS35	0.0364882	0.999958	0.0879045	0.934929
ENSG00000069345_DNAJA2	0.113933	0.999958	0.110327	0.947618
ENSG00000069399_BCL3	-0.078031	0.999958	0.0329517	0.999436
ENSG00000069424_KCNAB2	-0.172964	0.999958	-0.188941	0.805875
ENSG00000069493_CLEC2D	0.152631	0.999958	0.0369136	0.999436
ENSG00000069509_FUNDC1	-0.161831	0.999958	-0.18748	0.999436
ENSG00000069535_MAOB	-0.0213346	0.999958	-0.791349	NA
ENSG00000069667_RORA	0.110081	0.999958	-0.0562822	0.999436
ENSG00000069696_DRD4	-0.0924725	0.999958	-0.186198	0.999436
ENSG00000069702_TGFBR3	0.0212521	0.999958	-0.170201	0.999436
ENSG00000069849_ATP1B3	0.125629	0.999958	0.0796292	0.999436
ENSG00000069869_NEDD4	0.145884	0.999958	0.0864235	0.999436
ENSG00000069943_PIGB	-0.0513476	0.999958	-0.118685	0.999436
ENSG00000069956_MAPK6	0.162293	0.999958	0.0789045	0.999436
ENSG00000069966_GNB5	0.0181044	0.999958	-0.0630761	0.999436
ENSG00000069974_RAB27A	-0.0498866	0.999958	-0.00805703	0.999436
ENSG00000069998_HDHD5	-0.185207	0.999958	-0.236104	0.745556
ENSG00000070010_UFD1	0.0310095	0.999958	0.0677845	0.999436
ENSG00000070018_LRP6	0.0436148	0.999958	0.185707	0.999436
ENSG00000070019_GUCY2C	-0.441354	0.999958	0.0954182	NA
ENSG00000070047_PHRF1	0.0894282	0.999958	0.117918	0.986178
ENSG00000070061_ELP1	0.0753442	0.999958	0.027106	0.999436
ENSG00000070081_NUCB2	-0.0571952	0.999958	-0.0139792	0.999436
ENSG00000070087_PFN2	-0.124788	0.999958	-0.160465	0.999436
ENSG00000070182_SPTB	-0.387556	0.999958	-0.290224	0.999436
ENSG00000070190_DAPP1	0.0530344	0.999958	0.00703495	0.999436
ENSG00000070214_SLC44A1	0.00240311	0.999958	0.0422824	0.999436
ENSG00000070269_TMEM260	0.0222775	0.999958	-0.00761594	0.999436
ENSG00000070366_SMG6	0.118429	0.999958	0.197737	0.660786
ENSG00000070367_EXOC5	0.0449535	0.999958	0.0060523	0.999436
ENSG00000070371_CLTCL1	-0.29222	0.999958	-0.224241	0.985908
ENSG00000070388_FGF22	-0.578611	0.999958	-0.343604	0.999436
ENSG00000070404_FSTL3	-0.0849158	0.999958	-0.330797	0.928325
ENSG00000070413_DGCR2	-0.255034	0.999958	-0.210278	0.928325
ENSG00000070423_RNF126	-0.114667	0.999958	-0.138809	0.999436
ENSG00000070444_MNT	0.012443	0.999958	0.0951415	0.999436
ENSG00000070476_ZXDC	-0.0127118	0.999958	-0.014091	0.999436
ENSG00000070495_JMJD6	-0.100566	0.999958	-0.0877978	0.999436
ENSG00000070501_POLB	-0.0082806	0.999958	0.0239961	0.999436
ENSG00000070526_ST6GALNAC1	0.049375	0.999958	0.059335	0.999436
ENSG00000070540_WIPI1	-0.0367458	0.999958	0.0273901	0.999436
ENSG00000070610_GBA2	-0.0957831	0.999958	-0.0490149	0.999436
ENSG00000070614_NDST1	-0.203981	0.999958	0.0164885	0.999436
ENSG00000070669_ASNS	-0.235581	0.999958	-0.195811	0.957535
ENSG00000070718_AP3M2	-0.0292286	0.999958	0.00947315	0.999436
ENSG00000070731_ST6GALNAC2	-0.0949369	0.999958	-0.14248	0.999436
ENSG00000070756_PABPC1	0.129365	0.999958	0.125534	0.900239
ENSG00000070759_TESK2	-0.0625508	0.999958	-0.0892371	0.999436
ENSG00000070761_CFAP20	0.137175	0.999958	0.166258	0.861579
ENSG00000070770_CSNK2A2	0.0651435	0.999958	0.0457007	0.999436
ENSG00000070778_PTPN21	0.842945	0.999958	0.731117	0.699388
ENSG00000070785_EIF2B3	0.0211944	0.999958	-0.0539014	0.999436
ENSG00000070814_TCOF1	0.022077	0.999958	0.033105	0.999436
ENSG00000070831_CDC42	-0.0912521	0.999958	-0.0607088	0.999436
ENSG00000070882_OSBPL3	0.0538025	0.999958	-0.0115147	0.999436
ENSG00000070915_SLC12A3	-0.059166	0.999958	-0.329806	0.999436
ENSG00000070950_RAD18	0.0531248	0.999958	0.0213265	0.999436
ENSG00000070961_ATP2B1	-0.0797829	0.999958	-0.0675368	0.999436
ENSG00000070985_TRPM5	-0.65513	0.999958	-0.390044	0.999436
ENSG00000071051_NCK2	0.139031	0.999958	0.0837058	0.999436
ENSG00000071054_MAP4K4	-0.0364286	0.999958	0.0449952	0.999436
ENSG00000071073_MGAT4A	-0.0372164	0.999958	-0.0695607	0.999436
ENSG00000071082_RPL31	-0.112485	0.999958	-0.109772	0.999436
ENSG00000071127_WDR1	0.0176532	0.999958	0.0183202	0.999436
ENSG00000071189_SNX13	0.00363474	0.999958	-0.00767863	0.999436
ENSG00000071205_ARHGAP10	0.100328	0.999958	-0.0434377	0.999436
ENSG00000071242_RPS6KA2	-0.00825077	0.999958	0.0688365	0.999436
ENSG00000071243_ING3	-0.0269099	0.999958	-0.0547935	0.999436
ENSG00000071246_VASH1	0.0780021	0.999958	0.167319	0.999436
ENSG00000071282_LMCD1	0.133205	0.999958	0.315517	0.999436
ENSG00000071462_BUD23	0.176215	0.999958	0.124849	0.985597
ENSG00000071537_SEL1L	-0.0200523	0.999958	0.0120836	0.999436
ENSG00000071539_TRIP13	-0.107919	0.999958	-0.142863	0.999436
ENSG00000071553_ATP6AP1	-0.213527	0.999958	-0.102147	0.999436
ENSG00000071564_TCF3	-0.148348	0.999958	-0.117358	0.999436
ENSG00000071575_TRIB2	-0.0782001	0.999958	-0.1441	0.900239
ENSG00000071626_DAZAP1	0.0684525	0.999958	0.0424479	0.999436
ENSG00000071655_MBD3	-0.369881	0.999958	-0.295264	0.877048
ENSG00000071794_HLTF	0.136482	0.999958	0.0577845	0.999436
ENSG00000071859_FAM50A	-0.164198	0.999958	-0.133998	0.999436
ENSG00000071889_FAM3A	-0.212947	0.999958	-0.0591137	0.999436
ENSG00000071894_CPSF1	-0.105904	0.999958	-0.146981	0.999436
ENSG00000071909_MYO3B	-0.0514285	0.999958	-0.136045	0.999436
ENSG00000071967_CYBRD1	-0.132188	0.999958	0.17199	0.999436
ENSG00000071994_PDCD2	0.16749	0.999958	0.106501	0.978147
ENSG00000072042_RDH11	0.0471784	0.999958	-0.00183078	0.999436
ENSG00000072062_PRKACA	-0.0767089	0.999958	0.00761884	0.999436
ENSG00000072071_ADGRL1	-0.171728	0.999958	-0.196431	0.936704
ENSG00000072110_ACTN1	-0.0509026	0.999958	0.00517369	0.999436
ENSG00000072121_ZFYVE26	-0.132964	0.999958	-0.0709612	0.999057
ENSG00000072133_RPS6KA6	0.109109	0.999958	0.509067	NA
ENSG00000072134_EPN2	-0.00652175	0.999958	0.175507	0.999436
ENSG00000072135_PTPN18	0.160005	0.999958	0.208777	0.811346
ENSG00000072163_LIMS2	-0.149401	0.999958	-0.147672	0.999436
ENSG00000072195_SPEG	-0.316459	0.999958	-0.249611	0.999436
ENSG00000072210_ALDH3A2	-0.0170648	0.999958	-0.0127585	0.999436
ENSG00000072274_TFRC	-0.219358	0.999958	-0.223751	0.888671
ENSG00000072310_SREBF1	-0.0844651	0.999958	-0.104428	0.999436
ENSG00000072315_TRPC5	0.29794	0.999958	0.0870942	0.999436
ENSG00000072364_AFF4	0.00490502	0.999958	0.0529388	0.999436
ENSG00000072401_UBE2D1	-0.0650704	0.999958	-0.263716	0.914317
ENSG00000072415_PALS1	0.185109	0.999958	0.166887	0.689034
ENSG00000072422_RHOBTB1	0.0459152	0.999958	-0.143159	0.999436
ENSG00000072501_SMC1A	0.104335	0.999958	0.109143	0.999436
ENSG00000072506_HSD17B10	-0.0408722	0.999958	-0.104225	0.996887
ENSG00000072518_MARK2	-0.130196	0.999958	-0.0571173	0.999436
ENSG00000072571_HMMR	-0.22302	0.999958	-0.0130851	0.999436
ENSG00000072609_CHFR	-0.148028	0.999958	-0.0688609	0.999436
ENSG00000072682_P4HA2	-0.568158	0.999958	-0.457233	0.999436
ENSG00000072694_FCGR2B	-0.00294532	0.999958	0.107066	0.999436
ENSG00000072736_NFATC3	0.00573843	0.999958	-0.0364074	0.999436
ENSG00000072756_TRNT1	0.0668237	0.999958	0.05214	0.999436
ENSG00000072778_ACADVL	-0.142625	0.999958	-0.141022	0.885163
ENSG00000072786_STK10	-0.0512902	0.999958	-0.0394145	0.999436
ENSG00000072803_FBXW11	-0.0623107	0.999958	-0.0557	0.999436
ENSG00000072818_ACAP1	-0.181839	0.999958	-0.100421	0.999436
ENSG00000072832_CRMP1	0.799892	0.999958	0.103678	0.999436
ENSG00000072840_EVC	0.15783	0.999958	0.298957	0.999436
ENSG00000072849_DERL2	0.0481216	0.999958	0.00307048	0.999436
ENSG00000072858_SIDT1	-0.0344037	0.999958	-0.0961337	0.999436
ENSG00000072864_NDE1	-0.0238858	0.999958	0.0517421	0.999436
ENSG00000072952_IRAG1	-0.136845	0.999958	-0.225316	0.999436
ENSG00000072954_TMEM38A	-0.100106	0.999958	-0.0532617	0.999436
ENSG00000072958_AP1M1	-0.0275792	0.999958	0.0543107	0.999436
ENSG00000073008_PVR	0.028943	0.999958	0.0111453	0.999436
ENSG00000073050_XRCC1	0.0242823	0.999958	0.071415	0.999436
ENSG00000073060_SCARB1	-0.222622	0.999958	-0.0943662	0.999436
ENSG00000073067_CYP2W1	0.310306	0.999958	0.148572	0.999436
ENSG00000073111_MCM2	-0.233139	0.999958	-0.249118	0.728586
ENSG00000073150_PANX2	-0.231443	0.999958	-0.102548	0.999436
ENSG00000073169_SELENOO	-0.145982	0.999958	-0.133862	0.999436
ENSG00000073282_TP63	-0.167241	0.999958	0.0550648	0.999436
ENSG00000073331_ALPK1	-0.00576144	0.999958	-0.00271719	0.999436
ENSG00000073350_LLGL2	-0.0801232	0.999958	-0.250808	0.930013
ENSG00000073417_PDE8A	0.134045	0.999958	0.127715	0.920737
ENSG00000073464_CLCN4	-0.254282	0.999958	0.00813494	0.999436
ENSG00000073536_NLE1	-0.226537	0.999958	-0.293867	0.760227
ENSG00000073578_SDHA	-0.0189637	0.999958	-0.0252545	0.999436
ENSG00000073605_GSDMB	0.10997	0.999958	0.109576	0.999436
ENSG00000073614_KDM5A	-0.00981719	0.999958	-0.000992547	0.999436
ENSG00000073670_ADAM11	-0.0873748	0.999958	0.0178797	NA
ENSG00000073711_PPP2R3A	0.00854881	0.999958	-0.0103651	0.999436
ENSG00000073712_FERMT2	-0.0837938	0.999958	-0.107149	0.999436
ENSG00000073737_DHRS9	-0.377841	0.999958	-0.304646	0.999436
ENSG00000073756_PTGS2	-0.119659	0.999958	-0.041459	0.999436
ENSG00000073792_IGF2BP2	-0.331858	0.999958	-0.321989	0.999436
ENSG00000073803_MAP3K13	0.127085	0.999958	0.137181	0.94334
ENSG00000073849_ST6GAL1	0.000976381	0.999958	-0.016457	0.999436
ENSG00000073861_TBX21	0.175106	0.999958	-0.0321732	0.999436
ENSG00000073910_FRY	-0.00452945	0.999958	0.079479	0.999436
ENSG00000073921_PICALM	-0.0711095	0.999958	-0.0429744	0.999436
ENSG00000073969_NSF	0.0216065	0.999958	-0.0389001	0.999436
ENSG00000074054_CLASP1	-0.0589822	0.999958	-0.0150109	0.999436
ENSG00000074071_MRPS34	0.38024	0.999958	0.38635	0.381633
ENSG00000074181_NOTCH3	0.139989	0.999958	-0.142196	0.999436
ENSG00000074201_CLNS1A	0.20737	0.999958	0.0702267	0.999436
ENSG00000074219_TEAD2	-0.139362	0.999958	-0.0566776	0.999436
ENSG00000074266_EED	0.132012	0.999958	0.0729117	0.999436
ENSG00000074276_CDHR2	-0.0242317	0.999958	-0.162938	0.999436
ENSG00000074319_TSG101	-0.0456797	0.999958	-0.00790083	0.999436
ENSG00000074356_NCBP3	-0.018797	0.999958	0.0245542	0.999436
ENSG00000074370_ATP2A3	-0.23804	0.999958	-0.184175	0.924263
ENSG00000074410_CA12	-0.581902	0.999958	-0.308848	0.999436
ENSG00000074527_NTN4	-0.342937	0.999958	-0.379357	0.999436
ENSG00000074582_BCS1L	0.0397544	0.999958	-0.0359884	0.999436
ENSG00000074590_NUAK1	0.37074	0.999958	-0.239041	0.999436
ENSG00000074603_DPP8	0.0428707	0.999958	0.0269672	0.999436
ENSG00000074621_SLC24A1	0.169383	0.999958	0.121468	0.87017
ENSG00000074657_ZNF532	0.0872838	0.999958	-0.00466424	0.999436
ENSG00000074660_SCARF1	-0.285783	0.999958	-0.454955	0.885163
ENSG00000074695_LMAN1	-0.0249765	0.999958	-0.0888145	0.999436
ENSG00000074696_HACD3	0.0554668	0.999958	0.00252719	0.999436
ENSG00000074706_IPCEF1	-0.0622348	0.999958	-0.00323075	0.999436
ENSG00000074755_ZZEF1	-0.124684	0.999958	-0.0614227	0.999436
ENSG00000074800_ENO1	-0.0249575	0.999958	-0.0588486	0.999436
ENSG00000074803_SLC12A1	0.226426	0.999958	-0.531287	0.999436
ENSG00000074842_MYDGF	0.193624	0.999958	0.0626038	0.999436
ENSG00000074855_ANO8	-0.18681	0.999958	-0.167079	0.991969
ENSG00000074935_TUBE1	0.0981103	0.999958	-0.00358879	0.999436
ENSG00000074964_ARHGEF10L	-0.140615	0.999958	-0.178036	0.98395
ENSG00000074966_TXK	0.171141	0.999958	0.150238	0.999436
ENSG00000075035_WSCD2	0.388697	0.999958	0.00448494	NA
ENSG00000075073_TACR2	-0.0381329	0.999958	0.123746	0.999436
ENSG00000075089_ACTR6	0.0586831	0.999958	0.0465681	0.999436
ENSG00000075131_TIPIN	0.216187	0.999958	0.182457	0.999436
ENSG00000075142_SRI	0.13393	0.999958	0.0493866	0.999436
ENSG00000075151_EIF4G3	0.176619	0.999958	0.184973	0.86579
ENSG00000075188_NUP37	0.0277477	0.999958	-0.0598361	0.999436
ENSG00000075213_SEMA3A	-0.207871	0.999958	-0.0128828	0.999436
ENSG00000075218_GTSE1	-0.261162	0.999958	-0.199422	0.999436
ENSG00000075223_SEMA3C	-0.24619	0.999958	-0.133886	0.999436
ENSG00000075234_TTC38	0.0223453	0.999958	-0.0241639	0.999436
ENSG00000075239_ACAT1	0.0270218	0.999958	-0.000214508	0.999604
ENSG00000075240_GRAMD4	-0.10196	0.999958	0.040516	0.999436
ENSG00000075275_CELSR1	0.0270469	0.999958	0.0051413	0.999436
ENSG00000075290_WNT8B	-0.0327116	0.999958	0.044165	0.999436
ENSG00000075292_ZNF638	0.117553	0.999958	0.127273	0.745556
ENSG00000075303_SLC25A40	0.0817141	0.999958	-0.0227699	0.999436
ENSG00000075336_TIMM21	0.167263	0.999958	0.0619784	0.999436
ENSG00000075340_ADD2	-0.0186256	0.999958	-0.11475	0.999436
ENSG00000075391_RASAL2	0.044204	0.999958	-0.127649	0.999436
ENSG00000075399_VPS9D1	-0.150748	0.999958	-0.112573	0.999436
ENSG00000075413_MARK3	-0.0830487	0.999958	-0.00799567	0.999436
ENSG00000075415_SLC25A3	-0.112368	0.999958	-0.121647	0.720864
ENSG00000075420_FNDC3B	-0.0233031	0.999958	0.0454043	0.999436
ENSG00000075426_FOSL2	-0.271866	0.999958	-0.143082	0.999436
ENSG00000075539_FRYL	-0.0329824	0.999958	-0.00303392	0.999436
ENSG00000075568_TMEM131	0.0353254	0.999958	0.0767701	0.98395
ENSG00000075618_FSCN1	-0.000883745	0.999958	0.140056	0.999436
ENSG00000075624_ACTB	-0.176817	0.999958	-0.153161	0.98395
ENSG00000075651_PLD1	-0.0717827	0.999958	0.113417	0.999436
ENSG00000075702_WDR62	0.216516	0.999958	0.113045	0.999436
ENSG00000075711_DLG1	0.1562	0.999958	0.111488	0.975606
ENSG00000075785_RAB7A	0.109929	0.999958	0.1434	0.97913
ENSG00000075790_BCAP29	0.24517	0.999958	0.0493761	0.999436
ENSG00000075826_SEC31B	-0.165163	0.999958	-0.114088	0.999436
ENSG00000075856_SART3	0.0836288	0.999958	0.0790658	0.903573
ENSG00000075884_ARHGAP15	-0.00118196	0.999958	-0.0566622	0.999436
ENSG00000075886_TUBA3D	0.320854	0.999958	0.0820919	0.999436
ENSG00000075914_EXOSC7	0.13956	0.999958	-0.0360688	0.999436
ENSG00000075945_KIFAP3	0.0105937	0.999958	0.00865355	0.999436
ENSG00000075975_MKRN2	-0.0584921	0.999958	-0.0451509	0.999436
ENSG00000076003_MCM6	-0.0353251	0.999958	0.0135666	0.999436
ENSG00000076043_REXO2	-0.0158318	0.999958	-0.138291	0.999436
ENSG00000076053_RBM7	0.0911812	0.999958	0.0734797	0.999436
ENSG00000076067_RBMS2	0.026836	0.999958	0.0561655	0.999436
ENSG00000076108_BAZ2A	-0.083724	0.999958	-0.00655253	0.999436
ENSG00000076201_PTPN23	-0.0531793	0.999958	0.0425991	0.999436
ENSG00000076242_MLH1	-0.0717744	0.999958	-0.0375531	0.999436
ENSG00000076248_UNG	-0.0409691	0.999958	-0.0168578	0.999436
ENSG00000076258_FMO4	0.265874	0.999958	0.200999	0.957436
ENSG00000076321_KLHL20	0.129054	0.999958	0.0732828	0.999436
ENSG00000076351_SLC46A1	-0.193597	0.999958	-0.125021	0.999436
ENSG00000076356_PLXNA2	-0.0673249	0.999958	0.0427541	0.999436
ENSG00000076382_SPAG5	-0.174963	0.999958	-0.0655352	0.999436
ENSG00000076513_ANKRD13A	-0.0732903	0.999958	-0.0299905	0.999436
ENSG00000076554_TPD52	0.104698	0.999958	-0.0550077	0.999436
ENSG00000076555_ACACB	-0.0650044	0.999958	0.125759	0.999436
ENSG00000076604_TRAF4	-0.0193592	0.999958	-0.116784	0.9882
ENSG00000076641_PAG1	0.0307156	0.999958	0.0487294	0.999436
ENSG00000076650_GPATCH1	0.0646914	0.999958	0.0770075	0.999436
ENSG00000076662_ICAM3	-0.189173	0.999958	-0.123186	0.999436
ENSG00000076685_NT5C2	-0.0368843	0.999958	0.0152673	0.999436
ENSG00000076706_MCAM	0.0448015	0.999958	-0.00321691	0.999436
ENSG00000076716_GPC4	-0.323947	0.999958	-0.690731	0.92997
ENSG00000076770_MBNL3	-0.284472	0.999958	-0.255933	0.999436
ENSG00000076826_CAMSAP3	-0.0310938	0.999958	-0.0227824	NA
ENSG00000076864_RAP1GAP	-0.862243	0.999958	-1.42397	0.793314
ENSG00000076924_XAB2	-0.0488238	0.999958	-0.0259006	0.999436
ENSG00000076928_ARHGEF1	-0.174314	0.999958	-0.114327	0.996449
ENSG00000076944_STXBP2	-0.0674733	0.999958	0.0192315	0.999436
ENSG00000076984_MAP2K7	-0.207982	0.999958	-0.103814	0.999436
ENSG00000077044_DGKD	0.00195455	0.999958	0.00708533	0.999436
ENSG00000077063_CTTNBP2	-0.731925	0.999958	-0.187481	0.999436
ENSG00000077092_RARB	0.123226	0.999958	0.0490595	0.999436
ENSG00000077097_TOP2B	0.158891	0.999958	0.107084	0.885163
ENSG00000077147_TM9SF3	0.0916132	0.999958	0.0295847	0.999436
ENSG00000077150_NFKB2	-0.0456775	0.999958	-0.0224813	0.999436
ENSG00000077152_UBE2T	0.0325587	0.999958	-0.119201	0.999436
ENSG00000077157_PPP1R12B	-0.0742133	0.999958	-0.0539651	0.999436
ENSG00000077232_DNAJC10	0.128407	0.999958	-0.00970607	0.999436
ENSG00000077235_GTF3C1	-0.0741537	0.999958	-0.0496709	0.999436
ENSG00000077238_IL4R	-0.0936276	0.999958	-0.233919	0.951506
ENSG00000077254_USP33	0.0992147	0.999958	0.0811881	0.986367
ENSG00000077264_PAK3	0.338482	0.999958	0.152837	NA
ENSG00000077312_SNRPA	-0.0538156	0.999958	-0.0822228	0.999436
ENSG00000077348_EXOSC5	0.0438148	0.999958	0.0993711	0.999436
ENSG00000077380_DYNC1I2	0.119864	0.999958	-0.0033269	0.999436
ENSG00000077420_APBB1IP	-0.0578976	0.999958	-0.00255906	0.999436
ENSG00000077454_LRCH4	-0.185543	0.999958	-0.0554309	0.999436
ENSG00000077458_FAM76B	0.122035	0.999958	0.0796774	0.999436
ENSG00000077463_SIRT6	-0.274318	0.999958	-0.172768	0.999436
ENSG00000077514_POLD3	0.0089715	0.999958	0.0577662	0.999436
ENSG00000077549_CAPZB	-0.0908961	0.999958	-0.0626869	0.995394
ENSG00000077585_GPR137B	0.0712392	0.999958	-0.0933004	0.999436
ENSG00000077616_NAALAD2	0.145209	0.999958	0.0456488	0.999436
ENSG00000077684_JADE1	0.0210333	0.999958	0.0355948	0.999436
ENSG00000077713_SLC25A43	0.136442	0.999958	0.106033	0.999436
ENSG00000077721_UBE2A	0.026863	0.999958	-0.00675645	0.999436
ENSG00000077782_FGFR1	-0.279044	0.999958	-0.179167	0.999436
ENSG00000077935_SMC1B	0.827906	0.999958	0.564701	0.81964
ENSG00000077984_CST7	0.0507894	0.999958	-0.143703	0.999436
ENSG00000078018_MAP2	0.223914	0.999958	0.0656248	0.999436
ENSG00000078043_PIAS2	0.243892	0.999958	0.224667	0.649533
ENSG00000078053_AMPH	0.206092	0.999958	-0.000532861	0.999594
ENSG00000078061_ARAF	-0.241522	0.999958	-0.162253	0.731505
ENSG00000078070_MCCC1	0.174468	0.999958	0.0946246	0.999436
ENSG00000078081_LAMP3	0.0127022	0.999958	0.0968786	0.999436
ENSG00000078114_NEBL	0.359865	0.999958	0.155042	0.999436
ENSG00000078124_ACER3	0.139048	0.999958	0.0769548	0.999436
ENSG00000078140_UBE2K	-0.029241	0.999958	-0.0475235	0.999436
ENSG00000078142_PIK3C3	0.0341938	0.999958	0.0583706	0.999436
ENSG00000078177_N4BP2	0.205011	0.999958	0.150024	0.998555
ENSG00000078237_TIGAR	0.00897372	0.999958	-0.0333522	0.999436
ENSG00000078246_TULP3	0.276703	0.999958	0.135682	0.999436
ENSG00000078269_SYNJ2	0.0166422	0.999958	0.0358185	0.999436
ENSG00000078304_PPP2R5C	-0.0880044	0.999958	-0.10476	0.946529
ENSG00000078369_GNB1	0.0232386	0.999958	0.0305087	0.999436
ENSG00000078399_HOXA9	0.80016	0.999958	0.309255	0.999436
ENSG00000078401_EDN1	0.811547	0.999958	0.471744	0.74716
ENSG00000078403_MLLT10	0.162803	0.999958	0.163503	0.699889
ENSG00000078487_ZCWPW1	0.0877901	0.999958	0.0578904	0.999436
ENSG00000078589_P2RY10	-0.050447	0.999958	-0.0251161	0.999436
ENSG00000078596_ITM2A	-0.15429	0.999958	-0.284168	0.920827
ENSG00000078618_NRDC	-0.0788003	0.999958	-0.0165525	0.999436
ENSG00000078668_VDAC3	-0.0352576	0.999958	-0.078983	0.999436
ENSG00000078674_PCM1	0.124437	0.999958	0.105747	0.950476
ENSG00000078687_TNRC6C	0.0800342	0.999958	0.121856	0.950871
ENSG00000078699_CBFA2T2	-0.096673	0.999958	-0.066109	0.999436
ENSG00000078747_ITCH	-0.00268288	0.999958	-0.0114999	0.999436
ENSG00000078795_PKD2L2	0.285472	0.999958	0.168161	0.999436
ENSG00000078804_TP53INP2	-0.0826909	0.999958	0.0680254	0.999436
ENSG00000078808_SDF4	-0.0298167	0.999958	0.0337934	0.999436
ENSG00000078814_MYH7B	-0.10054	0.999958	0.0613536	0.999436
ENSG00000078900_TP73	-0.35356	0.999958	-0.357559	0.798912
ENSG00000078902_TOLLIP	-0.210822	0.999958	-0.164228	0.996449
ENSG00000078967_UBE2D4	-0.00351743	0.999958	-0.0257647	0.999436
ENSG00000079102_RUNX1T1	0.153171	0.999958	0.674372	NA
ENSG00000079134_THOC1	0.149088	0.999958	0.0871521	0.999436
ENSG00000079150_FKBP7	0.324905	0.999958	0.115249	0.999436
ENSG00000079156_OSBPL6	-0.408046	0.999958	-0.00743049	0.999436
ENSG00000079215_SLC1A3	0.117168	0.999958	0.346417	0.985597
ENSG00000079246_XRCC5	0.0803636	0.999958	0.0509804	0.999436
ENSG00000079257_LXN	-0.0386973	0.999958	-0.0289412	0.999436
ENSG00000079263_SP140	0.215451	0.999958	0.176779	0.817612
ENSG00000079277_MKNK1	-0.07285	0.999958	-0.0657924	0.999436
ENSG00000079308_TNS1	-0.451763	0.999958	-0.302733	0.999436
ENSG00000079313_REXO1	-0.111988	0.999958	-0.0259702	0.999436
ENSG00000079332_SAR1A	0.014981	0.999958	0.00449415	0.999436
ENSG00000079335_CDC14A	0.0672535	0.999958	0.0862805	0.999436
ENSG00000079337_RAPGEF3	-0.106761	0.999958	-0.0747915	0.999436
ENSG00000079385_CEACAM1	-0.00072206	0.999958	0.174278	0.999436
ENSG00000079387_SENP1	0.0705825	0.999958	0.0238475	0.999436
ENSG00000079432_CIC	-0.147349	0.999958	-0.0705158	0.999436
ENSG00000079435_LIPE	-0.0438705	0.999958	-0.0805284	0.999436
ENSG00000079459_FDFT1	-0.118188	0.999958	-0.16904	0.907589
ENSG00000079462_PAFAH1B3	-0.276129	0.999958	-0.355153	0.729249
ENSG00000079482_OPHN1	0.0622046	0.999958	0.0672668	0.999436
ENSG00000079616_KIF22	-0.00389915	0.999958	0.0164471	0.999436
ENSG00000079691_CARMIL1	0.0411688	0.999958	0.0514743	0.999436
ENSG00000079739_PGM1	-0.158156	0.999958	-0.0997908	0.995394
ENSG00000079785_DDX1	0.162874	0.999958	0.0829644	0.999436
ENSG00000079805_DNM2	-0.102634	0.999958	-0.0414806	0.999436
ENSG00000079819_EPB41L2	0.329881	0.999958	0.191067	0.934929
ENSG00000079931_MOXD1	0.340367	0.999958	-0.158075	0.999436
ENSG00000079950_STX7	0.0833239	0.999958	0.0291316	0.999436
ENSG00000079974_RABL2B	0.0638732	0.999958	0.0607028	0.999436
ENSG00000079999_KEAP1	-0.123718	0.999958	-0.103402	0.999436
ENSG00000080007_DDX43	0.556418	0.999958	0.557027	0.885163
ENSG00000080166_DCT	-0.477684	0.999958	-0.429139	0.999436
ENSG00000080189_SLC35C2	-0.123287	0.999958	-0.124648	0.883277
ENSG00000080200_CRYBG3	0.00580491	0.999958	0.0234899	0.999436
ENSG00000080298_RFX3	0.132509	0.999958	0.0709488	0.999436
ENSG00000080345_RIF1	0.0512641	0.999958	0.00467079	0.999436
ENSG00000080371_RAB21	-0.0198684	0.999958	0.00130382	0.999436
ENSG00000080493_SLC4A4	0.148455	0.999958	-0.211188	0.999436
ENSG00000080503_SMARCA2	0.10805	0.999958	0.0949125	0.800267
ENSG00000080546_SESN1	-0.0110842	0.999958	-0.0417483	0.999436
ENSG00000080561_MID2	-0.0470893	0.999958	0.0522179	0.999436
ENSG00000080573_COL5A3	-0.0718452	0.999958	-0.191789	0.999436
ENSG00000080603_SRCAP	-0.0163587	0.999958	0.0726168	0.999436
ENSG00000080608_PUM3	0.345867	0.999958	0.227228	0.885163
ENSG00000080618_CPB2	-0.110297	0.999958	-0.036656	0.999436
ENSG00000080815_PSEN1	-0.0812788	0.999958	0.00993352	0.999436
ENSG00000080819_CPOX	-0.0249292	0.999958	-0.0458946	0.999436
ENSG00000080822_CLDND1	-0.0472417	0.999958	-0.117502	0.999436
ENSG00000080823_MOK	-0.283882	0.999958	-0.329338	0.886762
ENSG00000080824_HSP90AA1	0.125569	0.999958	0.0275209	0.999436
ENSG00000080839_RBL1	0.0527495	0.999958	0.0107556	0.999436
ENSG00000080845_DLGAP4	0.0102815	0.999958	0.0866334	0.999436
ENSG00000080854_IGSF9B	-0.180145	0.999958	0.027369	0.999436
ENSG00000080947_CROCCP3	-0.596847	0.999958	-0.476192	0.999436
ENSG00000080986_NDC80	0.135979	0.999958	0.300044	0.986367
ENSG00000081014_AP4E1	-0.032862	0.999958	-0.120782	0.957576
ENSG00000081019_RSBN1	-0.0134811	0.999958	-0.0411131	0.999436
ENSG00000081026_MAGI3	-0.0105724	0.999958	-0.011145	0.999436
ENSG00000081052_COL4A4	-0.0517577	0.999958	0.0862222	0.999436
ENSG00000081059_TCF7	-0.00777282	0.999958	0.0805032	0.999436
ENSG00000081087_OSTM1	0.0118696	0.999958	-0.0182311	0.999436
ENSG00000081148_IMPG2	-0.0169175	0.999958	-0.0489359	0.999436
ENSG00000081154_PCNP	0.0734897	0.999958	-0.0122953	0.999436
ENSG00000081177_EXD2	-0.0569418	0.999958	-0.0835599	0.999436
ENSG00000081181_ARG2	-0.0333403	0.999958	-0.018904	0.999436
ENSG00000081189_MEF2C	0.102886	0.999958	0.024233	0.999436
ENSG00000081237_PTPRC	0.0697251	0.999958	0.0488943	0.999436
ENSG00000081307_UBA5	0.1385	0.999958	0.0328147	0.999436
ENSG00000081320_STK17B	-0.0239564	0.999958	-0.0273811	0.999436
ENSG00000081377_CDC14B	-0.0977892	0.999958	-0.0809054	0.999436
ENSG00000081386_ZNF510	0.130814	0.999958	0.0172625	0.999436
ENSG00000081665_ZNF506	0.0918801	0.999958	0.0681462	0.999436
ENSG00000081692_JMJD4	-0.0982441	0.999958	-0.138897	0.995394
ENSG00000081721_DUSP12	0.0301934	0.999958	0.0551617	0.999436
ENSG00000081760_AACS	0.090143	0.999958	0.0565827	0.999436
ENSG00000081791_DELE1	0.0496395	0.999958	0.0715793	0.893763
ENSG00000081870_IFT25	0.183272	0.999958	0.203418	0.87017
ENSG00000081913_PHLPP1	-0.278139	0.999958	-0.215508	0.986178
ENSG00000081923_ATP8B1	0.114932	0.999958	0.046249	0.999436
ENSG00000081985_IL12RB2	0.21203	0.999958	0.111195	0.999436
ENSG00000082014_SMARCD3	-0.0771147	0.999958	0.0361757	0.999436
ENSG00000082068_WDR70	0.203946	0.999958	0.0966461	0.991716
ENSG00000082074_FYB1	0.205864	0.999958	0.219138	0.549969
ENSG00000082146_STRADB	-0.315398	0.999958	-0.499369	0.907589
ENSG00000082153_BZW1	-0.0109583	0.999958	-0.118725	0.934889
ENSG00000082196_C1QTNF3	0.132451	0.999958	0.0759566	0.999436
ENSG00000082212_ME2	0.0225691	0.999958	-0.00382673	0.999436
ENSG00000082213_C5orf22	-0.0334402	0.999958	0.00331836	0.999436
ENSG00000082258_CCNT2	0.109436	0.999958	0.0688963	0.999436
ENSG00000082269_FAM135A	-0.00402937	0.999958	-0.0797692	0.999436
ENSG00000082293_COL19A1	0.173707	0.999958	-0.332287	0.999436
ENSG00000082397_EPB41L3	0.180502	0.999958	0.26946	0.791112
ENSG00000082438_COBLL1	0.149959	0.999958	0.13129	0.999436
ENSG00000082458_DLG3	0.186483	0.999958	-0.00435608	0.999436
ENSG00000082512_TRAF5	0.0462499	0.999958	-0.0357482	0.999436
ENSG00000082515_MRPL22	-0.056825	0.999958	-0.104638	0.991993
ENSG00000082516_GEMIN5	0.0230432	0.999958	0.0165968	0.999436
ENSG00000082641_NFE2L1	-0.0536685	0.999958	0.0369836	0.999436
ENSG00000082701_GSK3B	-0.086744	0.999958	-0.0273688	0.999436
ENSG00000082781_ITGB5	0.0237271	0.999958	-0.0852973	0.999436
ENSG00000082805_ERC1	0.167523	0.999958	0.19582	0.515195
ENSG00000082898_XPO1	-0.0245428	0.999958	-0.0473386	0.999436
ENSG00000082996_RNF13	-0.126161	0.999958	-0.130605	0.999436
ENSG00000083093_PALB2	0.254509	0.999958	0.1688	0.885163
ENSG00000083097_DOP1A	-0.0546216	0.999958	-0.00880182	0.999436
ENSG00000083099_LYRM2	0.116742	0.999958	0.0291331	0.999436
ENSG00000083123_BCKDHB	0.0249962	0.999958	-0.0890013	0.999436
ENSG00000083168_KAT6A	0.0250088	0.999958	0.119341	0.999436
ENSG00000083223_TUT7	0.168836	0.999958	0.141245	0.983904
ENSG00000083290_ULK2	0.0759131	0.999958	0.0112443	0.999436
ENSG00000083307_GRHL2	-0.199922	0.999958	-0.306139	0.999436
ENSG00000083312_TNPO1	-0.00613831	0.999958	-0.0601251	0.999436
ENSG00000083444_PLOD1	-0.160617	0.999958	-0.0360548	0.999436
ENSG00000083454_P2RX5	0.0110171	0.999958	-0.137782	0.999436
ENSG00000083457_ITGAE	-0.0702137	0.999958	-0.0304679	0.999436
ENSG00000083520_DIS3	0.160355	0.999958	0.137652	0.885163
ENSG00000083535_PIBF1	0.326792	0.999958	0.288707	0.66674
ENSG00000083544_TDRD3	0.337857	0.999958	0.23737	0.86579
ENSG00000083635_NUFIP1	0.284653	0.999958	0.212964	0.92256
ENSG00000083642_PDS5B	0.099012	0.999958	0.101396	0.893763
ENSG00000083720_OXCT1	0.199113	0.999958	0.157131	0.9265
ENSG00000083750_RRAGB	-0.0723477	0.999958	-0.0957976	0.999436
ENSG00000083799_CYLD	0.0544882	0.999958	0.0214943	0.999436
ENSG00000083807_SLC27A5	0.0687161	0.999958	-0.0154256	0.999436
ENSG00000083812_ZNF324	-0.0710367	0.999958	0.0128511	0.999436
ENSG00000083814_ZNF671	0.0320165	0.999958	-0.0334912	0.999436
ENSG00000083817_ZNF416	-0.0588396	0.999958	-0.0436342	0.999436
ENSG00000083828_ZNF586	-0.0242641	0.999958	0.0198343	0.999436
ENSG00000083838_ZNF446	-0.0765534	0.999958	-0.017087	0.999436
ENSG00000083844_ZNF264	-0.0436831	0.999958	0.0103361	0.999436
ENSG00000083845_RPS5	-0.277645	0.999958	-0.274708	0.834133
ENSG00000083857_FAT1	-1.1384	0.999958	-1.01269	0.752431
ENSG00000083896_YTHDC1	0.132541	0.999958	0.114114	0.805875
ENSG00000083937_CHMP2B	0.168883	0.999958	0.116372	0.98395
ENSG00000084070_SMAP2	-0.190993	0.999958	-0.052673	0.999436
ENSG00000084072_PPIE	0.00305347	0.999958	-0.123193	0.999436
ENSG00000084073_ZMPSTE24	0.0380203	0.999958	-0.00614235	0.999436
ENSG00000084090_STARD7	0.0500616	0.999958	-0.0259058	0.999436
ENSG00000084092_NOA1	-0.0963109	0.999958	-0.128069	0.885163
ENSG00000084093_REST	0.0907	0.999958	0.0350921	0.999436
ENSG00000084110_HAL	-0.215239	0.999958	-0.0753567	0.999436
ENSG00000084112_SSH1	-0.122939	0.999958	-0.0340157	0.999436
ENSG00000084207_GSTP1	0.11841	0.999958	0.0883644	0.999436
ENSG00000084234_APLP2	-0.0361058	0.999958	0.0989934	0.999436
ENSG00000084444_FAM234B	-0.325163	0.999958	-0.245607	0.798912
ENSG00000084463_WBP11	0.11463	0.999958	0.157065	0.805875
ENSG00000084623_EIF3I	-0.0318138	0.999958	-0.0936226	0.999436
ENSG00000084652_TXLNA	-0.0529619	0.999958	-0.0600132	0.999436
ENSG00000084676_NCOA1	0.0629095	0.999958	0.152929	0.991969
ENSG00000084693_AGBL5	-0.0614133	0.999958	-0.0826692	0.999436
ENSG00000084710_EFR3B	0.413285	0.999958	0.10609	0.999436
ENSG00000084731_KIF3C	-0.0672034	0.999958	0.0301104	0.999436
ENSG00000084733_RAB10	-0.0306809	0.999958	-0.0720782	0.999436
ENSG00000084754_HADHA	-0.00337138	0.999958	0.0260387	0.999436
ENSG00000084764_MAPRE3	-0.136201	0.999958	-0.154889	0.991975
ENSG00000084774_CAD	-0.228128	0.999958	-0.244883	0.689102
ENSG00000085063_CD59	-0.248612	0.999958	-0.156152	0.98395
ENSG00000085117_CD82	-0.335709	0.999958	-0.225607	0.985597
ENSG00000085185_BCORL1	-0.0909782	0.999958	0.0497055	0.999436
ENSG00000085224_ATRX	0.108522	0.999958	0.1166	0.862401
ENSG00000085231_AK6	-0.208709	0.999958	-0.206255	0.999436
ENSG00000085265_FCN1	0.0467497	0.999958	0.0921523	0.999436
ENSG00000085274_MYNN	0.13007	0.999958	-0.00285235	0.999436
ENSG00000085365_SCAMP1	0.111886	0.999958	0.0450442	0.999436
ENSG00000085377_PREP	0.108779	0.999958	0.0373355	0.999436
ENSG00000085382_HACE1	0.0318744	0.999958	-0.0667125	0.999436
ENSG00000085415_SEH1L	0.0449757	0.999958	-0.0176488	0.999436
ENSG00000085433_WDR47	0.0245819	0.999958	0.0432542	0.999436
ENSG00000085449_WDFY1	0.105024	0.999958	0.0418459	0.999436
ENSG00000085465_OVGP1	-0.362669	0.999958	-0.138593	0.999436
ENSG00000085491_SLC25A24	0.196741	0.999958	0.0779639	0.999436
ENSG00000085511_MAP3K4	0.0240272	0.999958	0.024671	0.999436
ENSG00000085514_PILRA	-0.035314	0.999958	0.0932403	0.999436
ENSG00000085552_IGSF9	-0.0377623	0.999958	-0.15027	0.999436
ENSG00000085563_ABCB1	0.140571	0.999958	-0.0720655	0.999436
ENSG00000085644_ZNF213	-0.0446847	0.999958	0.0434532	0.999436
ENSG00000085662_AKR1B1	-0.10963	0.999958	-0.18258	0.844659
ENSG00000085719_CPNE3	-0.0710253	0.999958	-0.0883005	0.98395
ENSG00000085721_RRN3	-0.0244579	0.999958	-0.0720844	0.999436
ENSG00000085733_CTTN	0.150183	0.999958	0.0468895	0.999436
ENSG00000085741_WNT11	0.987986	0.999958	0.148701	NA
ENSG00000085760_MTIF2	0.269458	0.999958	0.242439	0.660903
ENSG00000085788_DDHD2	-0.0198304	0.999958	-0.0549602	0.999436
ENSG00000085831_TTC39A	-0.0561222	0.999958	-0.134893	0.999436
ENSG00000085832_EPS15	0.0425374	0.999958	0.0282987	0.999436
ENSG00000085840_ORC1	-0.448213	0.999958	-0.429087	0.86579
ENSG00000085871_MGST2	-0.0329167	0.999958	0.0528698	0.999436
ENSG00000085872_CHERP	0.000682922	0.999958	0.0278196	0.999436
ENSG00000085978_ATG16L1	-0.0015767	0.999958	-0.0232102	0.999436
ENSG00000085982_USP40	0.0407042	0.999958	0.0207585	0.999436
ENSG00000085998_POMGNT1	-0.0433213	0.999958	-0.116988	0.999436
ENSG00000085999_RAD54L	0.0917048	0.999958	-0.335494	0.999436
ENSG00000086015_MAST2	-0.1065	0.999958	-0.0978748	0.999436
ENSG00000086061_DNAJA1	-0.104496	0.999958	-0.0762255	0.999436
ENSG00000086062_B4GALT1	-0.0540303	0.999958	0.0050697	0.999436
ENSG00000086065_CHMP5	-0.181344	0.999958	-0.0460014	0.999436
ENSG00000086102_NFX1	0.128995	0.999958	0.133823	0.699889
ENSG00000086189_DIMT1	0.094919	0.999958	0.0449135	0.999436
ENSG00000086200_IPO11	0.154072	0.999958	0.0294289	0.999436
ENSG00000086232_EIF2AK1	-0.191121	0.999958	-0.176824	0.999436
ENSG00000086288_NME8	0.157057	0.999958	0.124953	0.999436
ENSG00000086289_EPDR1	-0.761664	0.999958	-1.16565	0.36453
ENSG00000086300_SNX10	0.0254895	0.999958	-0.0324671	0.999436
ENSG00000086475_SEPHS1	0.0826088	0.999958	0.0286886	0.999436
ENSG00000086504_MRPL28	0.0164411	0.999958	0.0733018	0.999436
ENSG00000086506_HBQ1	-0.14631	0.999958	-0.432092	0.999436
ENSG00000086544_ITPKC	0.0732524	0.999958	0.0795891	0.999436
ENSG00000086548_CEACAM6	-0.186156	0.999958	-0.45938	0.999436
ENSG00000086570_FAT2	-0.128646	0.999958	-0.0112075	0.999436
ENSG00000086589_RBM22	-0.0677426	0.999958	-0.0064319	0.999436
ENSG00000086598_TMED2	0.0189051	0.999958	0.00980039	0.999436
ENSG00000086619_ERO1B	0.0832554	0.999958	0.0914541	0.92997
ENSG00000086666_ZFAND6	0.0939931	0.999958	0.0549502	0.999436
ENSG00000086696_HSD17B2	0.299977	0.999958	0.105711	0.999436
ENSG00000086712_TXLNG	0.11813	0.999958	0.0917292	0.999436
ENSG00000086717_PPEF1	1.1278	0.999958	0.700136	NA
ENSG00000086730_LAT2	-0.141684	0.999958	-0.0416336	0.999436
ENSG00000086758_HUWE1	-0.0436199	0.999958	0.0105655	0.999436
ENSG00000086827_ZW10	0.109225	0.999958	-0.00323921	0.999436
ENSG00000086848_ALG9	0.0949477	0.999958	0.0072757	0.999436
ENSG00000087008_ACOX3	-0.0946069	0.999958	-0.0666338	0.999436
ENSG00000087053_MTMR2	0.196922	0.999958	0.116144	0.999436
ENSG00000087074_PPP1R15A	0.00397559	0.999958	0.0193873	0.999436
ENSG00000087077_TRIP6	-0.292015	0.999958	-0.237888	0.970731
ENSG00000087085_ACHE	-0.657366	0.999958	-0.382458	0.999436
ENSG00000087086_FTL	-0.129864	0.999958	-0.055475	0.999436
ENSG00000087087_SRRT	0.0866878	0.999958	0.0963769	0.976925
ENSG00000087088_BAX	-0.0813947	0.999958	-0.0211772	0.999436
ENSG00000087095_NLK	-0.0350453	0.999958	-0.0108998	0.999436
ENSG00000087111_PIGS	-0.110451	0.999958	-0.0534732	0.999436
ENSG00000087116_ADAMTS2	0.62042	0.999958	0.879971	NA
ENSG00000087152_ATXN7L3	-0.27966	0.999958	-0.257403	0.729249
ENSG00000087157_PGS1	-0.230497	0.999958	-0.194275	0.991969
ENSG00000087191_PSMC5	0.113595	0.999958	0.135343	0.885163
ENSG00000087206_UIMC1	0.0297865	0.999958	0.0557442	0.999436
ENSG00000087237_CETP	0.171162	0.999958	0.0534215	0.999436
ENSG00000087253_LPCAT2	-0.00539139	0.999958	-0.0165341	0.999436
ENSG00000087258_GNAO1	-0.0979218	0.999958	-0.2941	0.999436
ENSG00000087263_OGFOD1	0.032388	0.999958	0.0112524	0.999436
ENSG00000087266_SH3BP2	-0.110141	0.999958	-0.08985	0.999436
ENSG00000087269_NOP14	0.215466	0.999958	0.213317	0.524681
ENSG00000087274_ADD1	-0.0558657	0.999958	-0.0242457	0.999436
ENSG00000087299_L2HGDH	-0.039291	0.999958	-0.061074	0.999436
ENSG00000087301_TXNDC16	-0.0184981	0.999958	-0.0566659	0.999436
ENSG00000087302_RTRAF	0.281553	0.999958	0.168532	0.917638
ENSG00000087303_NID2	-0.184882	0.999958	-0.279803	0.999436
ENSG00000087338_GMCL1	0.0860179	0.999958	0.0994504	0.97913
ENSG00000087365_SF3B2	0.097172	0.999958	0.137132	0.964037
ENSG00000087448_KLHL42	0.0178091	0.999958	-0.0511056	0.999436
ENSG00000087460_GNAS	-0.0431686	0.999958	-0.071754	0.999436
ENSG00000087470_DNM1L	0.222355	0.999958	0.128577	0.957535
ENSG00000087495_PHACTR3	0.036531	0.999958	0.286141	0.999436
ENSG00000087502_ERGIC2	0.130423	0.999958	0.106637	0.999436
ENSG00000087586_AURKA	-0.0761617	0.999958	-0.096326	0.999436
ENSG00000087589_CASS4	-0.0434024	0.999958	0.0904662	0.999436
ENSG00000087884_AAMDC	0.1624	0.999958	0.167593	0.999436
ENSG00000087903_RFX2	-0.0652043	0.999958	-0.128681	0.999436
ENSG00000087995_METTL2A	-0.17248	0.999958	-0.170028	0.674343
ENSG00000088002_SULT2B1	-0.0581208	0.999958	-0.104514	0.999436
ENSG00000088035_ALG6	0.0141838	0.999958	-0.0831403	0.999436
ENSG00000088038_CNOT3	0.0532159	0.999958	0.156224	0.900239
ENSG00000088053_GP6	0.109184	0.999958	0.0517058	0.999436
ENSG00000088179_PTPN4	0.106668	0.999958	-0.0467901	0.999436
ENSG00000088205_DDX18	-0.0293671	0.999958	-0.0342819	0.999436
ENSG00000088247_KHSRP	0.0168267	0.999958	0.076003	0.999436
ENSG00000088256_GNA11	-0.128541	0.999958	-0.0478528	0.999436
ENSG00000088280_ASAP3	-0.173592	0.999958	-0.542601	0.860473
ENSG00000088298_EDEM2	-0.124827	0.999958	-0.0805235	0.999436
ENSG00000088305_DNMT3B	-0.299793	0.999958	0.0652803	0.999436
ENSG00000088325_TPX2	-0.163363	0.999958	-0.167375	0.999436
ENSG00000088356_PDRG1	-0.0313229	0.999958	-0.0969089	0.999436
ENSG00000088387_DOCK9	0.00364846	0.999958	0.000976497	0.999436
ENSG00000088448_ANKRD10	-0.0244346	0.999958	-0.0719612	0.999436
ENSG00000088451_TGDS	0.0565629	0.999958	-0.00144055	0.999436
ENSG00000088538_DOCK3	-0.0647949	0.999958	-0.201406	0.97913
ENSG00000088543_C3orf18	0.00184125	0.999958	-0.2336	0.883277
ENSG00000088682_COQ9	-0.124677	0.999958	-0.145822	0.745413
ENSG00000088726_TMEM40	-0.0163828	0.999958	-0.182025	0.999436
ENSG00000088727_KIF9	-0.226785	0.999958	-0.0685985	0.999436
ENSG00000088766_CRLS1	0.0916422	0.999958	-0.017971	0.999436
ENSG00000088808_PPP1R13B	0.0940758	0.999958	0.0748424	0.999436
ENSG00000088812_ATRN	0.019298	0.999958	0.0254884	0.999436
ENSG00000088826_SMOX	-0.627238	0.999958	-0.493272	0.885163
ENSG00000088827_SIGLEC1	-0.506292	0.999958	-0.43602	0.999436
ENSG00000088833_NSFL1C	-0.0511871	0.999958	0.0228675	0.999436
ENSG00000088854_DNAAF9	-0.0413127	0.999958	-0.0575286	0.999436
ENSG00000088876_ZNF343	0.257957	0.999958	0.171992	0.942383
ENSG00000088881_EBF4	0.00809944	0.999958	-0.211635	0.999436
ENSG00000088888_MAVS	-0.0477509	0.999958	0.00697024	0.999436
ENSG00000088899_LZTS3	-0.14956	0.999958	-0.109836	0.999436
ENSG00000088930_XRN2	0.0652659	0.999958	0.065023	0.999436
ENSG00000088970_KIZ	0.190633	0.999958	0.266581	0.252128
ENSG00000088986_DYNLL1	-0.109511	0.999958	-0.175642	0.953716
ENSG00000088992_TESC	-0.134411	0.999958	-0.29988	0.999436
ENSG00000089006_SNX5	0.0344667	0.999958	-0.0297199	0.999436
ENSG00000089009_RPL6	0.114669	0.999958	0.0840911	0.999436
ENSG00000089012_SIRPG	-0.0544345	0.999958	-0.123228	0.999436
ENSG00000089022_MAPKAPK5	-0.0254923	0.999958	-0.0158938	0.999436
ENSG00000089041_P2RX7	0.131131	0.999958	0.0757369	0.999436
ENSG00000089048_ESF1	0.619395	0.999958	0.49286	0.691951
ENSG00000089050_RBBP9	0.0751698	0.999958	0.0298715	0.999436
ENSG00000089053_ANAPC5	-0.0906242	0.999958	-0.0855701	0.976696
ENSG00000089057_SLC23A2	-0.115045	0.999958	-0.0440931	0.999436
ENSG00000089060_SLC8B1	-0.240644	0.999958	-0.1369	0.985235
ENSG00000089063_TMEM230	-0.0733595	0.999958	-0.141838	0.885163
ENSG00000089091_DZANK1	0.129939	0.999958	0.0655432	0.999436
ENSG00000089094_KDM2B	-0.0884408	0.999958	-0.113874	0.941669
ENSG00000089123_TASP1	0.021545	0.999958	-0.022757	0.999436
ENSG00000089127_OAS1	-0.107261	0.999958	-0.128089	0.999436
ENSG00000089154_GCN1	-0.140733	0.999958	-0.173324	0.744674
ENSG00000089157_RPLP0	-0.286642	0.999958	-0.336088	0.666576
ENSG00000089159_PXN	-0.146157	0.999958	-0.0663076	0.999436
ENSG00000089163_SIRT4	-0.260422	0.999958	-0.06668	0.999436
ENSG00000089169_RPH3A	0.227878	0.999958	-0.333993	0.999436
ENSG00000089177_KIF16B	0.0902652	0.999958	0.105618	0.999436
ENSG00000089195_TRMT6	0.283089	0.999958	0.286551	0.457118
ENSG00000089220_PEBP1	0.147695	0.999958	0.124453	0.957576
ENSG00000089234_BRAP	-0.00964208	0.999958	0.0346347	0.999436
ENSG00000089248_ERP29	0.202203	0.999958	0.200637	0.660786
ENSG00000089280_FUS	0.0118236	0.999958	0.0408902	0.999436
ENSG00000089289_IGBP1	0.0643622	0.999958	0.0953206	0.999436
ENSG00000089327_FXYD5	0.229867	0.999958	0.250708	0.712806
ENSG00000089335_ZNF302	0.22778	0.999958	0.122912	0.999436
ENSG00000089351_GRAMD1A	-0.203398	0.999958	-0.176814	0.975938
ENSG00000089472_HEPH	-0.463506	0.999958	-0.171347	0.999436
ENSG00000089486_CDIP1	-0.106382	0.999958	-0.112204	0.999436
ENSG00000089505_CMTM1	-0.0279228	0.999958	0.0553499	0.999436
ENSG00000089597_GANAB	-0.186457	0.999958	-0.147722	0.653407
ENSG00000089639_GMIP	-0.142676	0.999958	-0.0619253	0.999436
ENSG00000089682_RBM41	0.241764	0.999958	0.217549	0.790611
ENSG00000089685_BIRC5	-0.0645	0.999958	-0.0304608	0.999436
ENSG00000089692_LAG3	-0.086513	0.999958	-0.113987	0.999436
ENSG00000089693_MLF2	-0.164821	0.999958	-0.0591064	0.999436
ENSG00000089723_OTUB2	0.0218364	0.999958	0.0105156	0.999436
ENSG00000089737_DDX24	0.148147	0.999958	0.161494	0.805875
ENSG00000089775_ZBTB25	0.0400516	0.999958	0.0285523	0.999436
ENSG00000089818_NECAP1	-0.0914671	0.999958	-0.0123316	0.999436
ENSG00000089820_ARHGAP4	-0.220646	0.999958	-0.178155	0.941669
ENSG00000089847_ANKRD24	0.894889	0.999958	0.327279	0.999436
ENSG00000089876_DHX32	-0.001075	0.999958	-0.0474429	0.999436
ENSG00000089902_RCOR1	-0.0959653	0.999958	-0.0266965	0.999436
ENSG00000089916_GPATCH2L	0.0775595	0.999958	0.0568646	0.999436
ENSG00000090006_LTBP4	-0.155826	0.999958	-0.228284	0.98395
ENSG00000090013_BLVRB	-0.00380245	0.999958	-0.0435402	0.999436
ENSG00000090020_SLC9A1	-0.0323296	0.999958	0.0248994	0.999436
ENSG00000090054_SPTLC1	0.0319757	0.999958	0.0232527	0.999436
ENSG00000090060_PAPOLA	-0.0629636	0.999958	-0.0754931	0.999436
ENSG00000090061_CCNK	0.149688	0.999958	0.196599	0.660903
ENSG00000090097_PCBP4	-0.157368	0.999958	-0.256194	0.957576
ENSG00000090104_RGS1	0.179626	0.999958	0.458505	0.982266
ENSG00000090238_YPEL3	-0.276711	0.999958	-0.161581	0.999436
ENSG00000090263_MRPS33	0.223022	0.999958	0.0799626	0.999436
ENSG00000090266_NDUFB2	0.0535588	0.999958	-0.145519	0.999436
ENSG00000090273_NUDC	0.256415	0.999958	0.1756	0.775291
ENSG00000090316_MAEA	-0.154717	0.999958	-0.092954	0.999436
ENSG00000090339_ICAM1	-0.136113	0.999958	-0.0631621	0.999436
ENSG00000090372_STRN4	-0.118388	0.999958	-0.0471637	0.999436
ENSG00000090376_IRAK3	-0.0363273	0.999958	0.0622687	0.999436
ENSG00000090382_LYZ	0.0818903	0.999958	0.104315	0.999436
ENSG00000090432_MUL1	-0.0984843	0.999958	-0.110139	0.986314
ENSG00000090447_TFAP4	-0.0491303	0.999958	0.00992771	0.999436
ENSG00000090470_PDCD7	0.0556275	0.999958	0.00360995	0.999436
ENSG00000090487_SPG21	-0.149799	0.999958	-0.147306	0.875339
ENSG00000090520_DNAJB11	0.0733408	0.999958	0.0574167	0.999436
ENSG00000090530_P3H2	-0.545604	0.999958	-0.605572	0.896076
ENSG00000090554_FLT3LG	0.0316013	0.999958	0.0760093	0.999436
ENSG00000090565_RAB11FIP3	0.0554716	0.999958	0.0281891	0.999436
ENSG00000090581_GNPTG	-0.0616355	0.999958	-0.0566704	0.999436
ENSG00000090612_ZNF268	0.102697	0.999958	0.0129577	0.999436
ENSG00000090615_GOLGA3	0.068113	0.999958	0.0603133	0.999436
ENSG00000090621_PABPC4	-0.0425277	0.999958	-0.0147802	0.999436
ENSG00000090659_CD209	-0.225777	0.999958	-0.0353116	0.999436
ENSG00000090661_CERS4	-0.0542775	0.999958	-0.0714292	0.999436
ENSG00000090674_MCOLN1	-0.296164	0.999958	-0.166984	0.999436
ENSG00000090686_USP48	0.0847134	0.999958	0.148478	0.551159
ENSG00000090776_EFNB1	-0.329833	0.999958	-0.286087	0.805875
ENSG00000090857_PDPR	-0.0925534	0.999958	-7.9529e-06	0.999964
ENSG00000090861_AARS1	-0.0433029	0.999958	-0.0120138	0.999436
ENSG00000090863_GLG1	-0.136763	0.999958	-0.0505905	0.999436
ENSG00000090889_KIF4A	0.0488308	0.999958	-0.212193	0.999436
ENSG00000090905_TNRC6A	0.0501063	0.999958	0.0617004	0.999436
ENSG00000090924_PLEKHG2	-0.0524341	0.999958	-0.0646901	0.999436
ENSG00000090971_NAT14	-0.214127	0.999958	-0.187303	0.999436
ENSG00000090975_PITPNM2	0.0450213	0.999958	0.0756591	0.999436
ENSG00000090989_EXOC1	0.104836	0.999958	0.0664347	0.999436
ENSG00000091009_RBM27	0.0427724	0.999958	-0.0139818	0.999436
ENSG00000091039_OSBPL8	0.0268031	0.999958	-0.078471	0.999436
ENSG00000091073_DTX2	-0.0796045	0.999958	0.0915489	0.999436
ENSG00000091106_NLRC4	-0.177633	0.999958	-0.182967	0.98395
ENSG00000091127_PUS7	0.348296	0.999958	0.234056	0.962395
ENSG00000091129_NRCAM	-0.00583913	0.999958	0.188942	0.999436
ENSG00000091136_LAMB1	0.179126	0.999958	0.16297	0.666576
ENSG00000091140_DLD	0.0473129	0.999958	0.0683471	0.999436
ENSG00000091157_WDR7	0.0213308	0.999958	0.0482263	0.999436
ENSG00000091164_TXNL1	0.0815277	0.999958	0.0495965	0.999436
ENSG00000091262_ABCC6	-0.141723	0.999958	-0.0210605	0.999436
ENSG00000091317_CMTM6	-0.104847	0.999958	-0.112288	0.999436
ENSG00000091409_ITGA6	0.0956052	0.999958	0.137673	0.999436
ENSG00000091428_RAPGEF4	-0.0255395	0.999958	-0.106478	NA
ENSG00000091436_MAP3K20	-0.0247099	0.999958	0.107433	0.999436
ENSG00000091483_FH	0.0140239	0.999958	-0.0329138	0.999436
ENSG00000091490_SEL1L3	0.0854563	0.999958	-0.0807392	0.999436
ENSG00000091513_TF	0.0851421	0.999958	0.0542334	0.999436
ENSG00000091527_CDV3	-0.0531015	0.999958	-0.0488042	0.999436
ENSG00000091536_MYO15A	-0.238587	0.999958	-0.0441782	0.999436
ENSG00000091542_ALKBH5	-0.122012	0.999958	-0.0635514	0.999436
ENSG00000091592_NLRP1	-0.00107651	0.999958	0.0768009	0.999436
ENSG00000091622_PITPNM3	-0.0837414	0.999958	-0.119939	0.999436
ENSG00000091640_SPAG7	0.0854406	0.999958	0.0199386	0.999436
ENSG00000091651_ORC6	-0.111339	0.999958	0.0683294	0.999436
ENSG00000091732_ZC3HC1	0.00271294	0.999958	-0.0901158	0.999436
ENSG00000091831_ESR1	0.0995231	0.999958	0.0155944	0.999436
ENSG00000091844_RGS17	0.306626	0.999958	0.0511128	0.999436
ENSG00000091879_ANGPT2	0.0285543	0.999958	-0.0407092	0.999436
ENSG00000091947_TMEM101	-0.0865184	0.999958	-0.0647106	0.999436
ENSG00000091972_CD200	0.219264	0.999958	-0.246124	0.999436
ENSG00000091986_CCDC80	0.346626	0.999958	0.379184	0.9882
ENSG00000092010_PSME1	0.107829	0.999958	0.0466705	0.999436
ENSG00000092020_PPP2R3C	-0.109071	0.999958	-0.156724	0.990229
ENSG00000092036_HAUS4	-0.109824	0.999958	-0.204715	0.999436
ENSG00000092051_JPH4	-0.0260732	0.999958	0.0627997	0.999436
ENSG00000092067_CEBPE	0.159415	0.999958	0.354973	0.999436
ENSG00000092068_SLC7A8	0.299857	0.999958	0.270422	0.999436
ENSG00000092094_OSGEP	-0.0251	0.999958	-0.0652847	0.999436
ENSG00000092096_SLC22A17	-0.128518	0.999958	0.0359102	0.999436
ENSG00000092098_RNF31	-0.152735	0.999958	-0.0942411	0.991716
ENSG00000092108_SCFD1	0.127829	0.999958	0.0875669	0.999436
ENSG00000092140_G2E3	0.110335	0.999958	0.0176837	0.999436
ENSG00000092148_HECTD1	0.00335487	0.999958	0.00186503	0.999436
ENSG00000092199_HNRNPC	-0.0383956	0.999958	-0.0306085	0.999436
ENSG00000092200_RPGRIP1	-0.0303411	0.999958	0.167408	0.999436
ENSG00000092201_SUPT16H	0.103498	0.999958	0.0716585	0.98395
ENSG00000092203_TOX4	-0.0277638	0.999958	0.0128117	0.999436
ENSG00000092208_GEMIN2	0.120841	0.999958	0.00899407	0.999436
ENSG00000092295_TGM1	-0.158735	0.999958	-0.027227	0.999436
ENSG00000092330_TINF2	-0.0953372	0.999958	-0.0719193	0.998278
ENSG00000092421_SEMA6A	0.142031	0.999958	0.263515	0.702467
ENSG00000092439_TRPM7	0.0720989	0.999958	0.0121967	0.999436
ENSG00000092470_WDR76	0.186241	0.999958	0.122752	0.996257
ENSG00000092529_CAPN3	-0.0562005	0.999958	-0.0505715	0.999436
ENSG00000092621_PHGDH	-0.187662	0.999958	-0.228091	0.999436
ENSG00000092758_COL9A3	-0.35135	0.999958	-0.0659005	0.999436
ENSG00000092820_EZR	0.149532	0.999958	0.0590419	0.999436
ENSG00000092841_MYL6	-0.119814	0.999958	-0.117935	0.999436
ENSG00000092847_AGO1	-0.0784362	0.999958	-0.00611628	0.999436
[truncated: 29,926 more rows]
